# Supplementary material for: Forensic analysis and sequence variation of 133 STRs in the Hakka population
Source: Front Genet. 2024 Jan 22;15:1347868. doi: 10.3389/fgene.2024.1347868 (PMC10839782; doi:10.3389/fgene.2024.1347868)
Supplement: Supplementary file 2 [file Table3.XLSX]

## Sheet: Table S3a
Table S3a. Forensic parameters of 52 A-STR loci in Hakka population of Meizhou, Guangdong Province, China (n=628)
Locus	GD		PIC		PM		PD		Hobs		Hexp		PE		TPI		p-HWE
	Length-Based	Sequence-Based	Length-Based	Sequence-Based	Length-Based	Sequence-Based	Length-Based	Sequence-Based	Length-Based	Sequence-Based	Length-Based	Sequence-Based	Length-Based	Sequence-Based	Length-Based	Sequence-Based	Length-Based	Sequence-Based
CSF1PO	0.744892	0.751469	0.701886	0.710155	0.107793	0.102413	0.892207	0.897587	0.737261	0.740446	0.744892	0.75147	0.488226	0.493563	1.90303	1.92638	0.4797	0.46213
D10S1248	0.749523	0.749523	0.709486	0.709486	0.101607	0.101607	0.898393	0.898393	0.742038	0.742038	0.749523	0.74952	0.496243	0.496243	1.93827	1.93827	0.2157	0.01911
D10S1435	0.757546	0.75863	0.721809	0.723305	0.0940606	0.0932796	0.905939	0.90672	0.735669	0.738854	0.757546	0.75863	0.48557	0.49089	1.89157	1.91463	0.1172	0.00325
D11S2368	0.855425	0.900944	0.837638	0.892166	0.040458	0.0204826	0.959542	0.979517	0.880573	0.921975	0.855425	0.90094	0.755932	0.840495	4.18667	6.40816	0.9603	0.14257
D11S4463	0.754731	0.876158	0.714313	0.862718	0.102266	0.0288754	0.897734	0.971125	0.767516	0.863057	0.754731	0.87616	0.540207	0.720756	2.15068	3.65116	0.8979	0.34185
D12ATA63	0.742983	0.743714	0.700554	0.701582	0.106181	0.10613	0.893819	0.89387	0.735669	0.735669	0.742983	0.74371	0.48557	0.48557	1.89157	1.89157	0.4527	0.10675
D12S391	0.849089	0.913793	0.830527	0.907619	0.0425423	0.0139965	0.957458	0.986003	0.848726	0.910828	0.849089	0.91379	0.692355	0.817591	3.30526	5.60714	0.6233	0.75491
D13S317	0.789289	0.791703	0.758155	0.761257	0.0779342	0.0765954	0.922066	0.923405	0.81051	0.813694	0.789289	0.7917	0.618689	0.624699	2.63866	2.68376	0.9694	0.75388
D13S325	0.793934	0.902389	0.762473	0.893865	0.0741917	0.0184642	0.925808	0.981536	0.797771	0.909236	0.793934	0.90239	0.594909	0.814325	2.47244	5.50877	0.6503	0.89042
D14S1434	0.683065	0.683819	0.632726	0.633645	0.145645	0.145447	0.854355	0.854553	0.673567	0.673567	0.683065	0.68382	0.388565	0.388565	1.53171	1.53171	0.5135	0.50014
D15S659	0.8525	0.856702	0.834307	0.839615	0.0410209	0.0388657	0.958979	0.961134	0.856688	0.863057	0.8525	0.8567	0.708088	0.720756	3.48889	3.65116	0.489	0.01856
D16S539	0.777159	0.777378	0.740516	0.740825	0.086327	0.086109	0.913673	0.913891	0.775478	0.775478	0.777159	0.77738	0.554348	0.554348	2.22695	2.22695	0.6166	0.17364
D17S1290	0.83376	0.854995	0.813339	0.839999	0.0508641	0.0383281	0.949136	0.961672	0.850318	0.86465	0.83376	0.855	0.695492	0.723934	3.34043	3.69412	0.8442	0.11047
D17S1301	0.708948	0.711075	0.666994	0.669721	0.126648	0.125183	0.873352	0.874817	0.714968	0.714968	0.708948	0.71108	0.451794	0.451794	1.75419	1.75419	0.9266	0.31496
D18S51	0.857396	0.857396	0.841234	0.841234	0.0377449	0.0377449	0.962255	0.962255	0.866242	0.866242	0.857396	0.8574	0.727116	0.727116	3.7381	3.7381	0.6687	0.5284
D18S535	0.792043	0.792043	0.761478	0.761478	0.0741207	0.0741207	0.925879	0.925879	0.767516	0.767516	0.792043	0.79204	0.540207	0.540207	2.15068	2.15068	0.039	0.02124
D19S253	0.803908	0.803908	0.776783	0.776783	0.0662299	0.0662299	0.93377	0.93377	0.800955	0.800955	0.803908	0.80391	0.600814	0.600814	2.512	2.512	0.1446	0.04863
D19S433	0.81045	0.811201	0.785849	0.7868	0.0633646	0.0631364	0.936635	0.936864	0.797771	0.797771	0.81045	0.8112	0.594909	0.594909	2.47244	2.47244	0.1463	0.08186
D1GATA113	0.636495	0.636495	0.56874	0.56874	0.198401	0.198401	0.801599	0.801599	0.627389	0.627389	0.636495	0.63649	0.325044	0.325044	1.34188	1.34188	0.7262	0.30553
D1S1656	0.837955	0.851322	0.819181	0.836063	0.0488002	0.0399611	0.9512	0.960039	0.863057	0.872611	0.837955	0.85132	0.720756	0.739886	3.65116	3.925	0.7621	0.72715
D1S1677	0.652505	0.652505	0.593874	0.593874	0.178004	0.178004	0.821996	0.821996	0.644904	0.644904	0.652505	0.6525	0.348261	0.348261	1.40807	1.40807	0.4017	0.78224
D20S470	0.865995	0.865995	0.850743	0.850743	0.0334902	0.0334902	0.96651	0.96651	0.845541	0.845541	0.865995	0.86599	0.686096	0.686096	3.23711	3.23711	0.0431	0.12767
D20S482	0.711773	0.716909	0.664915	0.672064	0.127891	0.122089	0.872109	0.877911	0.700637	0.707006	0.711773	0.71691	0.429246	0.439182	1.67021	1.70652	0.4449	0.67453
D21S11	0.811408	0.920125	0.786962	0.914203	0.0590744	0.0125411	0.940926	0.987459	0.802548	0.915605	0.811408	0.92012	0.603777	0.827398	2.53226	5.92453	0.5042	0.61784
D22GATA198B05	0.846705	0.898701	0.828556	0.89051	0.0433841	0.0202544	0.956616	0.979746	0.851911	0.906051	0.846705	0.8987	0.698634	0.807798	3.37634	5.32203	0.3511	0.00981
D22S1045	0.768213	0.769499	0.729226	0.730897	0.0929094	0.092022	0.907091	0.907978	0.748408	0.75	0.768213	0.7695	0.507045	0.509766	1.98734	2	0.0883	0.01936
D2S1338	0.865365	0.905731	0.849955	0.89772	0.0343219	0.017592	0.965678	0.982408	0.86465	0.910828	0.865365	0.90573	0.723934	0.817591	3.69412	5.60714	0.2845	0.2203
D2S441	0.786624	0.823255	0.75455	0.801199	0.0805712	0.0555803	0.919429	0.94442	0.794586	0.835987	0.786624	0.82325	0.589031	0.667442	2.43411	3.04854	0.1815	0.23289
D3S1358	0.705413	0.785713	0.65041	0.757161	0.141679	0.0744756	0.858321	0.925524	0.697452	0.781847	0.705413	0.78571	0.42433	0.565795	1.65263	2.29197	0.174	0.56334
D3S3045	0.783939	0.783939	0.752464	0.752464	0.0786036	0.0786036	0.921396	0.921396	0.800955	0.800955	0.783939	0.78394	0.600814	0.600814	2.512	2.512	0.9706	0.32606
D3S4529	0.753464	0.753913	0.709758	0.710357	0.102768	0.102707	0.897232	0.897293	0.75	0.75	0.753464	0.75391	0.509766	0.509766	2	2	0.6978	0.61653
D4S2366	0.741118	0.745347	0.701314	0.707095	0.108326	0.10435	0.891674	0.89565	0.757962	0.762739	0.741118	0.74535	0.523486	0.531812	2.06579	2.10738	0.8485	0.87288
D4S2408	0.735919	0.76794	0.689337	0.73213	0.115167	0.0920981	0.884833	0.907902	0.740446	0.761146	0.735919	0.76794	0.493563	0.529029	1.92638	2.09333	0.7681	0.01372
D5S2500	0.775404	0.778567	0.742417	0.746868	0.0818593	0.0790042	0.918141	0.920996	0.772293	0.77707	0.775404	0.77857	0.548669	0.557199	2.1958	2.24286	0.5561	0.66094
D5S818	0.785887	0.785887	0.753472	0.753472	0.0802314	0.0802314	0.919769	0.919769	0.791401	0.791401	0.785887	0.78589	0.58318	0.58318	2.39695	2.39695	0.3789	0.13626
D6S1017	0.686617	0.686617	0.640392	0.640392	0.142323	0.142323	0.857677	0.857677	0.66879	0.66879	0.686617	0.68662	0.381649	0.381649	1.50962	1.50962	0.598	0.89484
D6S1043	0.874244	0.874321	0.860196	0.860291	0.0299657	0.0299657	0.970034	0.970034	0.85828	0.85828	0.874244	0.87432	0.711248	0.711248	3.52809	3.52809	0.1216	0.31038
D6S474	0.705871	0.70867	0.654056	0.657793	0.14386	0.141492	0.85614	0.858508	0.72293	0.727707	0.705871	0.70867	0.464618	0.472413	1.8046	1.83626	0.6031	0.26693
D6S477	0.788392	0.834457	0.756592	0.814429	0.0776553	0.0472889	0.922345	0.952711	0.788217	0.826433	0.788392	0.83446	0.577356	0.648983	2.3609	2.88073	0.2737	0.67189
D7S1517	0.876167	0.944866	0.862488	0.941391	0.0312994	0.00758144	0.968701	0.992419	0.910828	0.94586	0.876167	0.94487	0.817591	0.88969	5.60714	9.23529	0.9986	0.24438
D7S3048	0.876776	0.927534	0.863284	0.922424	0.0308228	0.0121709	0.969177	0.987829	0.883758	0.933121	0.876776	0.92732	0.762375	0.863447	4.30137	7.47619	0.8185	0.01251
D7S820	0.772693	0.780732	0.739411	0.74909	0.0875238	0.0818796	0.912476	0.91812	0.791401	0.797771	0.772693	0.78073	0.58318	0.594909	2.39695	2.47244	0.953	0.44219
D8S1132	0.843121	0.897042	0.822927	0.888734	0.0441194	0.0191691	0.955881	0.980831	0.832803	0.893312	0.843121	0.89704	0.661267	0.781778	2.99048	4.68657	0.3974	0.28569
D8S1179	0.854679	0.897717	0.836323	0.888044	0.0398495	0.0205586	0.960151	0.979441	0.843949	0.878981	0.854679	0.89772	0.682974	0.752716	3.20408	4.13158	0.064	0.24837
D9S1122	0.704408	0.777241	0.652827	0.747088	0.132642	0.0772547	0.867358	0.922745	0.66879	0.732484	0.704408	0.77724	0.381649	0.480283	1.50962	1.86905	0.2429	0.03281
D9S925	0.781881	0.830854	0.747929	0.808633	0.0828888	0.0531867	0.917111	0.946813	0.783439	0.845541	0.781881	0.83085	0.568674	0.686096	2.30882	3.23711	0.6922	0.79059
FGA	0.85837	0.85837	0.842155	0.842155	0.0387845	0.0387845	0.961215	0.961215	0.886943	0.886943	0.85837	0.85837	0.768831	0.768831	4.42254	4.42254	0.9738	0.53608
Penta_D	0.78854	0.78854	0.764602	0.764602	0.0695515	0.0695515	0.930448	0.930448	0.77707	0.77707	0.78854	0.78854	0.557199	0.557199	2.24286	2.24286	0.4669	0.05408
Penta_E	0.911679	0.911679	0.904516	0.904516	0.0158221	0.0158221	0.984178	0.984178	0.899682	0.899682	0.914968	0.91168	0.794769	0.794769	4.98413	4.98413	0.2884	0.02853
TH01	0.688454	0.688454	0.642853	0.642853	0.14886	0.14886	0.85114	0.85114	0.697452	0.697452	0.688454	0.68845	0.42433	0.42433	1.65263	1.65263	0.187	0.01909
TPOX	0.591562	0.591562	0.535189	0.535189	0.221084	0.221084	0.778916	0.778916	0.613057	0.613057	0.591562	0.59156	0.306843	0.306843	1.29218	1.29218	0.8949	0.69441
vWA	0.787408	0.801021	0.754136	0.771828	0.0798765	0.0706824	0.920124	0.929318	0.80414	0.821656	0.787408	0.80102	0.606747	0.639831	2.55285	2.80357	0.9655	0.38626
Total							1-1.727007E-59	1-5.517015E-66					1-5.0779620E-21	1-3.257436E-24

## Sheet: Table S3b
Table S3b. Forensic parameters of 81 Y-STR loci in Hakka population of Meizhou, Guangdong Province, China (n=547)
Locus	GD		PIC		PM		PD
	Length-Based	Sequence-Based	Length-Based	Sequence-Based	Length-Based	Sequence-Based	Length-Based	Sequence-Based
DYS19	0.636793	0.636793	0.572239	0.572239	0.364371	0.364371	0.635629	0.635629
DYS388	0.228894	0.228894	0.216399	0.216399	0.771524	0.771524	0.228476	0.228476
DYS389I	0.57856	0.57856	0.50983	0.50983	0.422497	0.422497	0.577503	0.577503
DYS389II	0.685323	0.774849	0.646437	0.759371	0.31593	0.226567	0.68407	0.773433
DYS390	0.504651	0.521928	0.463551	0.496715	0.496272	0.479026	0.503728	0.520974
DYS391	0.219285	0.219285	0.201806	0.201806	0.781116	0.781116	0.218884	0.218884
DYS392	0.669941	0.669941	0.606792	0.606792	0.331283	0.331283	0.668717	0.668717
DYS393	0.493836	0.493836	0.446382	0.446382	0.507067	0.507067	0.492933	0.492933
DYS434	0.157402	0.157402	0.150394	0.150394	0.842886	0.842886	0.157114	0.157114
DYS435	0.420857	0.420857	0.336339	0.336339	0.579912	0.579912	0.420088	0.420088
DYS437	0.483215	0.580382	0.36776	0.520339	0.517668	0.420679	0.482332	0.579321
DYS438	0.29831	0.328284	0.255569	0.287724	0.702235	0.672316	0.297765	0.327684
DYS439	0.672834	0.672834	0.61031	0.61031	0.328396	0.328396	0.671604	0.671604
DYS443	0.523836	0.523836	0.498071	0.498071	0.477121	0.477121	0.522879	0.522879
DYS444	0.649443	0.649443	0.594587	0.594587	0.351744	0.351744	0.648256	0.648256
DYS447	0.670062	0.803972	0.642135	0.790053	0.331163	0.197497	0.668837	0.802503
DYS448	0.572875	0.744413	0.521516	0.709611	0.428172	0.256947	0.571828	0.743053
DYS449	0.754585	0.800209	0.735605	0.792916	0.246794	0.201254	0.753206	0.798746
DYS450	0.0985194	0.0985194	0.0957871	0.0957871	0.901661	0.901661	0.0983393	0.0983393
DYS453	0.184449	0.184449	0.172983	0.172983	0.815888	0.815888	0.184112	0.184112
DYS454	0.101118	0.101118	0.0968265	0.0968265	0.899067	0.899067	0.100933	0.100933
DYS455	0.0919367	0.0919367	0.0898885	0.0898885	0.908231	0.908231	0.0917686	0.0917686
DYS456	0.38722	0.392819	0.35811	0.363949	0.613488	0.607899	0.386512	0.392101
DYS458	0.71894	0.719114	0.69451	0.694781	0.282375	0.282201	0.717625	0.717799
DYS460	0.52468	0.52468	0.472115	0.472115	0.476279	0.476279	0.523721	0.523721
DYS472	0.0109287	0.0109287	0.0108493	0.0108493	0.989091	0.989091	0.0109088	0.0109088
DYS476	0.0707087	0.0707087	0.0683334	0.0648085	0.929421	0.932943	0.0705794	0.0670568
DYS481	0.668475	0.668475	0.63652	0.63652	0.332747	0.332747	0.667253	0.667253
DYS485	0.323409	0.335222	0.302448	0.314531	0.677182	0.665391	0.322818	0.334609
DYS502	0	0	0	0	1	1	0	0
DYS505	0.448695	0.448695	0.395982	0.395982	0.552126	0.552126	0.447874	0.447874
DYS508	0.457367	0.457367	0.435971	0.435971	0.54347	0.54347	0.45653	0.45653
DYS510	0.713629	0.713629	0.665328	0.665328	0.287675	0.287675	0.712325	0.712325
DYS511	0.507932	0.507932	0.41941	0.41941	0.492997	0.492997	0.507003	0.507003
DYS512	0.133174	0.133174	0.125026	0.125026	0.86707	0.86707	0.13293	0.13293
DYS513	0.50905	0.50905	0.438675	0.438675	0.49188	0.49188	0.50812	0.50812
DYS518	0.75415	0.809256	0.730176	0.801575	0.247229	0.192223	0.752771	0.807777
DYS522	0.508756	0.508756	0.459675	0.459675	0.492174	0.492174	0.507826	0.507826
DYS530	0.0145449	0.0145449	0.0144129	0.0144129	0.985482	0.985482	0.0145183	0.0145183
DYS531	0.294051	0.294051	0.269202	0.269202	0.706486	0.706486	0.293514	0.293514
DYS533	0.40129	0.40129	0.36085	0.36085	0.599444	0.599444	0.400556	0.400556
DYS538	0.0879791	0.0879791	0.085085	0.085085	0.912182	0.912182	0.0878182	0.0878182
DYS541	0.216218	0.216218	0.203829	0.203829	0.784178	0.784178	0.215822	0.215822
DYS549	0.354354	0.354354	0.318622	0.318622	0.646294	0.646294	0.353706	0.353706
DYS552	0.617454	0.730953	0.562995	0.702713	0.383675	0.270383	0.616325	0.729617
DYS556	0.469126	0.469126	0.396503	0.396503	0.531732	0.531732	0.468268	0.468268
DYS557	0.638822	0.64057	0.574226	0.576433	0.362345	0.360601	0.637655	0.639399
DYS565	0.502253	0.502253	0.38457	0.38457	0.498665	0.498665	0.501335	0.501335
DYS568	0.572493	0.572493	0.477717	0.477717	0.428553	0.428553	0.571447	0.571447
DYS570	0.721705	0.721705	0.682575	0.682575	0.279614	0.279614	0.720386	0.720386
DYS571	0.0907112	0.0907112	0.0864462	0.0864462	0.909455	0.909455	0.0905454	0.0905454
DYS572	0.415969	0.415969	0.356409	0.356409	0.584792	0.584792	0.415208	0.415208
DYS573	0.334204	0.334204	0.297587	0.297587	0.666407	0.666407	0.333593	0.333593
DYS576	0.671702	0.671702	0.633598	0.633598	0.329526	0.329526	0.670474	0.670474
DYS578	0.590614	0.592288	0.503092	0.50543	0.410466	0.408795	0.589534	0.591205
DYS585	0.434397	0.434397	0.402238	0.402238	0.566397	0.566397	0.433603	0.433603
DYS587	0.520294	0.520294	0.489407	0.489407	0.480657	0.480657	0.519343	0.519343
DYS590	0.0705815	0.0705815	0.0679707	0.0679707	0.929548	0.929548	0.0704524	0.0704524
DYS593	0.50368	0.50368	0.44613	0.44613	0.497241	0.497241	0.502759	0.502759
DYS596	0.507825	0.507825	0.39404	0.39404	0.493103	0.493103	0.506897	0.506897
DYS612	0.773503	0.778418	0.745531	0.752449	0.227911	0.223005	0.772089	0.776995
DYS613	0	0	0	0	1	1	0	0
DYS616	0.222104	0.222104	0.213859	0.213859	0.778302	0.778302	0.221698	0.221698
DYS617	0.328358	0.328358	0.298725	0.298725	0.672242	0.672242	0.327758	0.327758
DYS622	0.715317	0.715317	0.673308	0.673308	0.285991	0.285991	0.714009	0.714009
DYS626	0.655075	0.671133	0.628663	0.64707	0.346123	0.330094	0.653877	0.669906
DYS627	0.827879	0.827879	0.804641	0.804641	0.173634	0.173634	0.826366	0.826366
DYS630	0.714768	0.715873	0.676756	0.678479	0.286539	0.285436	0.713461	0.714564
DYS635	0.70923	0.731851	0.664371	0.692967	0.292067	0.269487	0.707933	0.730513
DYS638	0.258479	0.258479	0.238864	0.238864	0.741993	0.741993	0.258007	0.258007
DYS640	0.159324	0.159324	0.149956	0.149956	0.840967	0.840967	0.159033	0.159033
DYS641	0.246339	0.246339	0.231646	0.231646	0.754112	0.754112	0.245888	0.245888
DYS643	0.481199	0.481199	0.451002	0.451002	0.51968	0.51968	0.48032	0.48032
DYS645	0.142033	0.142033	0.131724	0.131724	0.858226	0.858226	0.141774	0.141774
DYS722	0.642753	0.650977	0.610534	0.621897	0.358422	0.350213	0.641578	0.649787
GATA_A10	0.588043	0.588043	0.534644	0.534644	0.413032	0.413032	0.586968	0.586968
GATA_H4	0.487554	0.487554	0.438749	0.438749	0.513337	0.513337	0.486663	0.486663
DYF387S1a/b	0.800771	0.88405	0.772988	0.874483	0.166843	0.129431	0.833157	0.870569
DYF404S1a/b	0.767022	0.767446	0.730628	0.731239	0.161957	0.16169	0.838043	0.83831
DYS385a/b	0.694061	0.694061	0.664631	0.664631	0.197444	0.197444	0.802556	0.802556
DYS527a/b	0.768286	0.844711	0.731027	0.827586	0.191856	0.168862	0.808144	0.831138
Total							1-1.347777E-25	1-6.419254E-27
Haplotype numbers-L	413
Haplotype numbers-S	456
Percentage of unique haplotypes-L	0.799031
Percentage of unique haplotypes-S	0.855263
HD-L	0.997643
HD-S	0.998942
HMP-L	0.00418102
HMP-S	0.00288427
DC-L	0.755027
DC-S	0.833638
