# Supplementary material for: Forensic analysis and sequence variation of 133 STRs in the Hakka population
Source: Front Genet. 2024 Jan 22;15:1347868. doi: 10.3389/fgene.2024.1347868 (PMC10839782; doi:10.3389/fgene.2024.1347868)
Supplement: Supplementary file 5 [file Table6.XLSX]

## Sheet: Table S6
Table S6. Growth in the number of SB alleles relative to the number of LB alleles in STR genetic markers
Types	Locus	# of LB alleles	# of SB alleles	Difference	Growth rate
A-STR	D8S1132	12	52	40	3.33333
	D7S1517	15	64	49	3.26667
	D7S3048	12	50	38	3.16667
	D12S391	13	54	41	3.15385
	D13S325	13	48	35	2.69231
	D22GATA198B05	11	38	27	2.45455
	D21S11	17	56	39	2.29412
	D11S2368	11	34	23	2.09091
	D2S1338	13	40	27	2.07692
	D3S1358	7	18	11	1.57143
	vWA	8	18	10	1.25
	D11S4463	9	19	10	1.11111
	D9S1122	7	14	7	1
	D8S1179	10	19	9	0.9
	D5S2500	11	18	7	0.636364
	D6S477	10	16	6	0.6
	D9S925	10	16	6	0.6
	D17S1290	14	22	8	0.571429
	D2S441	11	17	6	0.545455
	D17S1301	8	11	3	0.375
	D4S2366	8	11	3	0.375
	D1S1656	14	19	5	0.357143
	D4S2408	6	8	2	0.333333
	D15S659	12	16	4	0.333333
	D7S820	10	13	3	0.3
	D14S1434	7	9	2	0.285714
	D22S1045	8	10	2	0.25
	D6S474	8	10	2	0.25
	D13S317	9	11	2	0.222222
	D16S539	7	8	1	0.142857
	D3S4529	7	8	1	0.142857
	D20S482	8	9	1	0.125
	CSF1PO	9	10	1	0.111111
	D12ATA63	10	11	1	0.1
	D10S1435	11	12	1	0.0909091
	D19S433	15	16	1	0.0666667
	D6S1043	18	19	1	0.0555556
	D1GATA113	6	6	0	0
	TPOX	6	6	0	0
	TH01	7	7	0	0
	D10S1248	8	8	0	0
	D3S3045	8	8	0	0
	D5S818	8	8	0	0
	D18S535	9	9	0	0
	D1S1677	9	9	0	0
	D6S1017	9	9	0	0
	D19S253	11	11	0	0
	Penta-D	11	11	0	0
	D20S470	13	13	0	0
	D18S51	17	17	0	0
	FGA	18	18	0	0
	Penta-E	25	25	0	0
Y-STR	DYF387S1a/b	10	40	30	3
	DYS447	10	35	25	2.5
	DYS518	12	40	28	2.33333
	DYS389II	7	23	16	2.28571
	DYS449	14	45	31	2.21429
	DYS552	6	15	9	1.5
	DYS527a/b	9	21	12	1.33333
	DYS448	7	12	5	0.714286
	DYS437	3	5	2	0.666667
	DYS626	8	13	5	0.625
	DYS390	5	8	3	0.6
	DYS438	4	6	2	0.5
	DYS635	8	12	4	0.5
	DYS612	13	19	6	0.461538
	DYS722	9	12	3	0.333333
	DYS578	4	5	1	0.25
	DYS456	5	6	1	0.2
	DYF404S1a/b	6	7	1	0.166667
	DYS485	6	7	1	0.166667
	DYS557	9	10	1	0.111111
	DYS630	9	10	1	0.111111
	DYS458	13	14	1	0.0769231
	DYS502	1	1	0	0
	DYS613	1	1	0	0
	DYS472	2	2	0	0
	DYS530	2	2	0	0
	DYS571	2	2	0	0
	DYS590	2	2	0	0
	DYS645	2	2	0	0
	DYS435	3	3	0	0
	DYS450	3	3	0	0
	DYS453	3	3	0	0
	DYS454	3	3	0	0
	DYS476	3	3	0	0
	DYS596	3	3	0	0
	DYS638	3	3	0	0
	DYS641	3	3	0	0
	DYS389I	4	4	0	0
	DYS391	4	4	0	0
	DYS393	4	4	0	0
	DYS434	4	4	0	0
	DYS511	4	4	0	0
	DYS512	4	4	0	0
	DYS538	4	4	0	0
	DYS541	4	4	0	0
	DYS568	4	4	0	0
	DYS593	4	4	0	0
	DYS640	4	4	0	0
	GATA_H4	4	4	0	0
	DYS455	5	5	0	0
	DYS460	5	5	0	0
	DYS513	5	5	0	0
	DYS531	5	5	0	0
	DYS533	5	5	0	0
	DYS549	5	5	0	0
	DYS556	5	5	0	0
	DYS565	5	5	0	0
	DYS573	5	5	0	0
	DYS616	5	5	0	0
	DYS617	5	5	0	0
	DYS19	6	6	0	0
	DYS388	6	6	0	0
	DYS392	6	6	0	0
	DYS439	6	6	0	0
	DYS444	6	6	0	0
	DYS505	6	6	0	0
	DYS510	6	6	0	0
	DYS522	6	6	0	0
	DYS585	6	6	0	0
	DYS622	6	6	0	0
	DYS643	6	6	0	0
	DYS443	7	7	0	0
	DYS508	7	7	0	0
	GATA_A10	7	7	0	0
	DYS570	8	8	0	0
	DYS587	8	8	0	0
	DYS576	9	9	0	0
	DYS481	10	10	0	0
	DYS385a/b	11	11	0	0
	DYS627	11	11	0	0
	DYS572	4	4	0	0
LB = Length - based; SB = Sequence - based
	Loci with growth rates equal to or exceeding 100%.
	Loci with growth rates less than 100% but greater than 0%.
