# Supplementary material for: Forensic analysis and sequence variation of 133 STRs in the Hakka population
Source: Front Genet. 2024 Jan 22;15:1347868. doi: 10.3389/fgene.2024.1347868 (PMC10839782; doi:10.3389/fgene.2024.1347868)
Supplement: Supplementary file 6 [file Table4.XLSX]

## Sheet: Table S4a
Table S4a. Loci information for different Y-STR kits
Loci	Forensic Analysis System Multiplecues SetB Kit (in this study)	GoldenEye	YFiler Platinum	AGCU Y37	Yfiler Plus	Argus Y-28	PowerPlex Y23	Yfiler	PowerPlex Y	Minimal
DYS19	√	√	√	√	√	√	√	√	√	√
DYS389I	√	√	√	√	√	√	√	√	√	√
DYS389II	√	√	√	√	√	√	√	√	√	√
DYS390	√	√	√	√	√	√	√	√	√	√
DYS391	√	√	√	√	√	√	√	√	√	√
DYS392	√	√	√	√	√	√	√	√	√	√
DYS393	√	√	√	√	√	√	√	√	√	√
DYS385a/b	√	√	√	√	√	√	√	√	√	√
DYS439	√	√	√	√	√	√	√	√	√
DYS438	√	√	√	√	√	√	√	√	√
DYS437	√	√	√	√	√	√	√	√	√
DYS456	√	√	√	√	√	√	√	√
DYS458	√	√	√	√	√	√	√	√
DYS635	√	√	√	√	√	√	√	√
GATA_H4	√	√	√	√	√	√	√	√
DYS448	√	√	√	√	√	√	√	√
DYS576	√	√	√	√	√	√	√
DYS481	√	√	√	√	√	√	√
DYS533	√	√	√	√	√	√	√
DYS570	√	√	√	√	√	√	√
DYS627	√	√	√	√	√	√
DYS449	√	√	√	√	√	√
DYS460	√	√	√	√	√	√
DYS518	√	√	√	√	√	√
DYF387S1a/b	√	√	√	√	√
DYS444	√	√	√	√
DYS447	√	√	√	√
DYS596	√	√	√	√
DYS645	√	√	√	√
DYS557	√	√	√	√
DYS527a/b	√	√	√	√
DYS593	√	√	√	√
DYS549	√	√	√	√		√	√
DYS643	√	√	√	√		√	√
DYS522	√	√	√
DYS388	√	√
DYF404S1a/b	√	√
DYS434	√
DYS435	√
DYS443	√
DYS450	√
DYS453	√
DYS454	√
DYS455	√
DYS472	√
DYS476	√
DYS485	√
DYS502	√
DYS505	√
DYS508	√
DYS510	√
DYS511	√
DYS512	√
DYS513	√
DYS530	√
DYS531	√
DYS538	√
DYS541	√
DYS552	√
DYS556	√
DYS565	√
DYS568	√
DYS571	√
DYS572	√
DYS573	√
DYS578	√
DYS585	√
DYS587	√
DYS590	√
DYS612	√
DYS613	√
DYS616	√
DYS617	√
DYS622	√
DYS626	√
DYS630	√
DYS638	√
DYS640	√
DYS641	√
DYS722	√
GATA_A10	√

## Sheet: Table S4b
Table S4b. Haplotype number and forensic parameter estimates for different combinations of Y-STR loci in the Meizhou Hakka population of Guangdong Province (n = 547)
	Number of STR loci	Number of haplotypes	Percentage of unique haplotypes	HDa	HMPb	DCc
Forensic Analysis System Multiplecues SetB Kit	81	413	0.799031	0.997643	0.00418102	0.755027
GoldenEye	37	343	0.71137	0.992219	0.0095953	0.627057
YFiler Platinum	35	347	0.714697	0.992279	0.00953514	0.634369
AGCU Y37	34	343	0.71137	0.992219	0.0095953	0.627057
Yfiler Plus	25	316	0.686709	0.987973	0.0138331	0.577697
Argus Y-28	26	304	0.677632	0.98731	0.0144949	0.555759
PowerPlex Y23	22	250	0.66	0.959017	0.042736	0.457038
Yfiler	16	208	0.629808	0.92599	0.0757029	0.380256
PowerPlex Y	11	181	0.569061	0.911813	0.0898536	0.330896
Minimal	8	164	0.530488	0.874782	0.126818	0.299817
aHD, Haplotype diversity; bHMP, haplotype match probability; cDC, haplotype discrimination capacity
Note: Pi is the relative frequency of the i-th allele or haplotype, k is the number of haplotypes, and N is the total number of samples.
