# Supplementary material for: Forensic analysis and sequence variation of 133 STRs in the Hakka population
Source: Front Genet. 2024 Jan 22;15:1347868. doi: 10.3389/fgene.2024.1347868 (PMC10839782; doi:10.3389/fgene.2024.1347868)
Supplement: Supplementary file 7 [file Table1.XLSX]

## Sheet: Table S1a
Table S1a. Detailed information of 133 STRs in Forensic Analysis System Multiplecues SetB Kit
Locus	Chr	Position (GRCh38)	Core repeat region	Repeat Motif
D1GATA113	1	7382711-7382974	7382831-7382874	[GATA]n
D1S1656	1	230769516-230769783	230769616-230769683	[CCTA]n[TCTA]n
D1S1677	1	163589926-163590185	163590026-163590085	[TTCC]n*
D2S1338	2	218014759-218015050	218014859-218014950	[GGAA]nGGAC[GGAA]n[GGCA]n
D2S441	2	68011847-68012094	68011947-68011994	[TCTA]n
TPOX	2	1489553-1489784	1489653-1489684	[AATG]n
D3S1358	3	45540639-45540902	45540739-45540802	[TCTA]n[TCTG]n[TCTA]n
D3S3045	3	107271067-107271324	107271167-107271224	[AGAT]nAT[AGAT]n
D3S4529	3	85803384-85803631	85803484-85803531	[GATA]nAATA[GATA]n
D4S2366	4	6482994-6483292	6483114-6483172	[GATA]n[GATT]n[GATA]nGAC[GATA]n
D4S2408	4	31302698-31302933	31302798-31302833	[ATCT]n*
FGA	4	154587636-154587923	154587736-154587823	[GGAA]nGGAG[AAAG]nAGAAAAAA[GAAA]n
CSF1PO	5	150076224-150076475	150076324-150076375	[ATCT]n
D5S2500	5	59401344-59401587	59401444-59401487	[CTAT]n
D5S818	5	123775456-123775699	123775556-123775599	[ATCT]n
D6S1017	6	41709421-41709700	41709531-41709570	[GGAT]n
D6S1043	6	91740125-91740372	91740225-91740272	[ATCT]n[ATGT]n[ATCT]n
D6S474	6	112557851-112558118	112557951-112558018	[AGAT]n[GATA]n
D6S477	6	6140294-6140565	6140394-6140465	[TCTA]nTA[TCTA]nTATCTA[TCTG]n[TCTA]n
D7S1517	7	123857545-123857832	123857645-123857732	[CTTT]nGTTT[CTTT]n[GTTT]n[CTTT]n
D7S3048	7	21226999-21227284	21227099-21227174	[TATC]n[TACC]n[CACC]n
D7S820	7	84160126-84160377	84160226-84160277	[TATC]n
D8S1132	8	106316572-106316944	106316692-106316774	[TCTA]nTCA[TCTA]n
D8S1179	8	124894765-124895016	124894865-124894916	[TCTA]n[TCTG]n[TCTA]n
D9S1122	9	77073726-77073973	77073826-77073873	TAGA[TCGA]n[TAGA]n
D9S925	9	18288988-18289299	18289122-18289189	[TATA]n[TGTC]n[TATC]n[TACC]n[TATC]n
D10S1248	10	129294144-129294395	129294244-129294295	[GGAA]n
D10S1435	10	2201109-2201217	2201138-2201181	[TATC]n
D11S2368	11	19259481-19259834	19259601-19259684	[TATC]n[TGTC]n[TATC]n
D11S4463	11	131002411-131002678	131002511-131002558	[TATC]n
TH01	11	2170988-2171215	2171088-2171115	[AATG]nATG[AATG]n
D12ATA63	12	107928490-107928728	107928590-107928628	[TTG]n[TTA]n*
D12S391	12	12296920-12297195	12297020-12297095	[AGAT]n[AGAC]n[AGAT]0-1
vWA	12	5983877-5984144	5983977-5984044	[TAGA]n[CAGA]nTAGA
D13S317	13	82147925-82148188	82148025-82148068	[TATC]n
D13S325	13	42599164-42599492	42599304-42599382	[TCTA]nTCA[TCTA]n
D14S1434	14	94841954-94842205	94842054-94842105	[CTGT]n[CTAT]n*
D15S659	15	46081811-46082066	46081911-46081966	[TATC]n
Penta-E	15	96830915-96831154	96831015-96831039	[TCTTT]n
D16S539	16	86352602-86352845	86352702-86352745	[GATA]n
D17S1290	17	58254009-58254332	58254109-58254192	[AGAT]nN28[ATAG]n
D17S1301	17	74684755-74685002	74684855-74684902	[AGAT]n*
D18S51	18	63281567-63281858	63281667-63281738	[AGAA]n
D18S535	18	40568743-40569029	40568863-40568929	AGATAGAC[AGAT]nGAT[AGAT]n
D19S253	19	15617364-15617651	15617484-15617531	[ATCT]n
D19S433	19	29926135-29926398	29926235-29926298	[CCTT]nCCTA[CCTT]nCTTT[CCTT]n
D20S470	20	17391787-17392086	17391907-17391946	[AGGA]n
D20S482	20	4525592-4525847	4525692-4525747	[AGAT]n*
D21S11	21	19181873-19182199	19181973-19182099	[TCTA]n[TCTG]n[TCTA]nTA[TCTA]nTCA[TCTA]nTCCATA[TCTA]nTA[TCTA]n
Penta-D	21	43636105-43636369	43636205-43636269	[AAAGA]n
D22GATA198B05	22	17169711-17169982	17169811-17169882	[CTCT]n[ATCT]n[ACCT]n
D22S1045	22	37140187-37140437	37140287-37140337	[ATT]nACT[ATT]n
DYF387S1a	Y	23785261-23785600	23785361-23785500	[AAAG]nGTAG[GAAG]n[AAAG]nGAAG[AAAG]n[GAAG]n[AAAG]n
DYF387S1b	Y	25884481-25884824	25884581-25884724	[AAAG]nGTAG[GAAG]n[AAAG]nGAAG[AAAG]n[GAAG]n[AAAG]n
DYF404S1a	Y	23807834-23808151	23807934-23807997	[TTTC]n
DYF404S1b	Y	25861938-25862247	25862092-25862147	[TTTC]n
DYS19	Y	9684280-9684543	9684380-9684443	[TCTA]nCCTA[TCTA]n
DYS385a	Y	18639613-18639976	18639713-18639756	[TTTC]n
DYS385b	Y	18680412-18680787	18680632-18680687	[TTTC]n
DYS388	Y	12635552-12635678	12635604-12635639	[AAT]n
DYS389I	Y	12500348-12500789	12500448-12500495	[TAGA]n[CAGA]n
DYS389II	Y	12500348-12500789	12500448-12500611	[TAGA]n[CAGA]nN48[TAGA]n[CAGA]n
DYS390	Y	15162967-15163262	15163067-15163162	[TAGA]nCAGA[TAGA]n[CAGA]n
DYS391	Y	11981989-11982232	11982089-11982132	[TCTA]n
DYS392	Y	20471887-20472125	20471987-20472025	[ATA]n
DYS393	Y	3263011-3263258	3263111-3263158	[AGAT]n
DYS434	Y	12345751-12345864	12345804-12345839	[ATCT]n
DYS435	Y	12384395-12384612	12384495-12384538	[TGGA]n
DYS437	Y	12346167-12346426	12346267-12346326	[TCTA]n[TCTG]n[TCTA]n
DYS438	Y	12825789-12826048	12825889-12825948	[TTTTC]n
DYS439	Y	12403417-12403664	12403517-12403564	[GATA]n
DYS443	Y	7640192-7640487	7640315-7640366	[TTCC]n
DYS444	Y	17114142-17114449	17114310-17114365	[TAGA]n
DYS447	Y	13166781-13167001	13166826-13166950	[TTATA]nTTATT[TTATA]nTTATT[TTATA]n
DYS448	Y	22218823-22219178	22218923-22219078	[AGAGAT]nN42[AGAGAT]n
DYS449	Y	8349854-8350239	8349973-8350138	[TTTC]nN50[TTTC]n
DYS450	Y	8258040-8258400	8258259-8258303	[TTTTA]n
DYS453	Y	2954672-2954802	2954700-2954743	[AAAT]n
DYS454	Y	8356042-8356241	8356115-8356158	[AAAT]n
DYS455	Y	7043418-7043597	7043528-7043571	[AAAT]n
DYS456	Y	4402819-4403078	4402919-4402978	[AGAT]n
DYS458	Y	7999739-8000002	7999839-7999902	[GAAA]n
DYS460	Y	18888704-18889095	18888956-18888995	[CTAT]n
DYS472	Y	14396547-14396652	14396604-14396627	[AAT]n
DYS476	Y	15936807-15936925	15936844-15936876	[TGA]n
DYS481	Y	8558237-8558502	8558337-8558402	[CTT]n
DYS485	Y	19937680-19937957	19937748-19937795	[TTT]0-1[TTA]n
DYS502	Y	14578144-14578354	14578223-14578261	[AAT]4TGC[CAT]n
DYS505	Y	3772690-3772937	3772790-3772837	[TCCT]n
DYS508	Y	15681901-15682077	15681943-15681986	[TATC]n
DYS510	Y	15187936-15188188	15188045-15188088	[GATA]n
DYS511	Y	15192876-15193117	15193043-15193078	[GATA]n
DYS512	Y	15195537-15195810	15195629-15195672	[AGAT]n
DYS513	Y	15329831-15329979	15329906-15329953	[TCTA]n
DYS518	Y	15207888-15208288	15207988-15208145	[AAAG]nGAAG[AAAG]nGGAG[AAAG]nGAAGAG[AAAG]n
DYS522	Y	7547485-7547724	7547585-7547624	[ATAG]n
DYS527a	Y	23739457-23739816	23739649-23739736	[GAAA]n[GGAA]n
DYS527b	Y	25930268-25930619	25930460-25930539	[GAAA]n[GGAA]n
DYS530	Y	8525467-8525603	8525493-8525528	[AAAC]n
DYS531	Y	8598119-8598233	8598154-8598197	[AAAT]n
DYS533	Y	16281249-16281496	16281349-16281396	[TATC]n
DYS538	Y	16846044-16846250	16846160-16846199	[GATA]n
DYS541	Y	17127108-17127404	17127171-17127218	[TATC]n
DYS549	Y	19358238-19358489	19358338-19358389	[GATA]n
DYS552	Y	11981511-11981751	11981554-11981689	[TCTA]3TCTG[TCTA]nN40[TCTA]n
DYS556	Y	20439459-20439669	20439567-20439610	[AATA]n
DYS557	Y	21072723-21072918	21072826-21072889	[TTTC]n
DYS565	Y	14414701-14415050	14414849-14414896	[ATAA]n
DYS568	Y	8954378-8954642	8954511-8954554	[AAAT]n
DYS570	Y	6993090-6993357	6993190-6993257	[TTTC]n
DYS571	Y	14635445-14635664	14635563-14635602	[TTTA]n
DYS572	Y	3811553-3811798	3811619-3811658	[AAAT]n
DYS573	Y	20901724-20901966	20901813-20901852	[TTTA]n
DYS576	Y	7185218-7185485	7185318-7185385	[AAAG]n
DYS578	Y	20400605-20400774	20400678-20400713	[AAAT]n
DYS585	Y	19206175-19206465	19206322-19206371	[TTATG]n
DYS587	Y	15916773-15917072	15916825-15916914	[ATACA]n[(GTACA)(ATACA)]3
DYS590	Y	8687892-8688008	8687939-8687978	[TTTTG]n
DYS593	Y	16473796-16474017	16473882-16473956	[AAAAC]2[AAAAT][AAAAC]4[AAAAT]n
DYS596	Y	8519445-8519766	8519499-8519594	[GGA]5[GTA]1[GGA]3[GAA]3[(GGA)(GAA)]n
DYS612	Y	13640628-13640935	13640728-13640835	[CCT]5[CTT]1[TCT]4[CCT]1[TCT]19-31
DYS613	Y	8874616-8874802	8874698-8874748	[ATG]8[ATA]1[ATG]n
DYS616	Y	9582475-9582611	9582530-9582583	[TAT]n[CAT]1[TAT]3
DYS617	Y	16969588-16969810	16969638-16969673	[TTA]n
DYS622	Y	16013814-16013993	16013851-16013931	[GAAA]6AGAAG[GAAA]n
DYS626	Y	22270730-22271147	22270860-22270967	[AAAG]n[AGAA]2AGAG[GAAG]3[AAAG]3
DYS627	Y	8781844-8782250	8781972-8782055	[AGAG]n[AAAG]n
DYS630	Y	19315839-19316018	19315880-19315981	[AAAG]4[AGAG]3N18[AAAG]n
DYS635	Y	12258760-12259051	12258860-12258951	[TAGA]n[TACA]n[TAGA]n[TACA]n[TAGA]n[TACA]n[TAGA]n
DYS638	Y	15533534-15533794	15533611-15533654	[TTTA]n
DYS640	Y	15752312-15752580	15752341-15752384	[AAAT]n
DYS641	Y	14022333-14022552	14022416-14022455	[TAAA]n
DYS643	Y	15314032-15314286	15314132-15314186	[CTTTT]n
DYS645	Y	21165931-21166195	21166022-21166061	[TGTTT]n
DYS722	Y	15166329-15166602	15166395-15166454	[AAAG]n
GATA_A10	Y	16606933-16607098	16606999-16607058	[TCCA]2[TATC]n
GATA_H4	Y	16631573-16631820	16631673-16631720	[TCTA]n
* Mini-STR

## Sheet: Table S1b
Table S1b. The detailed information on all populations involved in the present study
Population	Abbreviations	Country	Continent	No. of Sample	Reference
Meizhou Hakka	/	Meizhou, Guangdong, China	Asia	628	in this study
Thai	THI	Thailand	Asia	210	Rerkamnuaychoke et al., 2006
Korean	KOR	Korea	Asia	1805	Cho et al., 2006
Iranian	IRN	Iran	Asia	104	Shepard and Herrera, 2006
Pakistani	PAK	Pakistan	Asia	39	Shan et al., 2016
Kuwaiti	KWT	Kuwait	Asia	502	Alenizi et al., 2008
Muslim	MSL	Egypt	Africa	99	AbdEl-Hafez et al., 2019
Coptic	CPT	Egypt	Africa	100
Yemeni	YM	The Republic of Yemen	Asia	99
Saudi Arabian	SDA	Saudi Arabia	Asia	106	Khubrani et al., 2019
Berber	BB3	Bouhria, Morocco	Africa	104	Coudray et al., 2007b
Berber	BB2	Asni, Morocco	Africa	105
Berber	BB1	Egypt	Africa	98
Tanzanian	TZN	Tanzania	Africa	172	Forward et al., 2008
Ovambo	OVB	Namibia	Africa	195	Muro et al., 2008
Romanian	ROM	Romania	Europe	222	Marian et al., 2007
Greek	GRK	Greece	Europe	297	Sánchez-Diz et al., 2008
Portuguese	PTG	Portugal	Europe	1236	Cabezas Silva et al., 2016
Spanish	SPN	Huelva, Andalusia, Spain	Europe	114	Coudray et al., 2007a
Flemish	FLM	Belgium	Europe	272	Mertens et al., 2006
Chaoshan Han	/	Chaozhou-Shantou region, Guangdong, China	Asia	512	Zhang et al., 2017
Guangxi Han	/	Nanning, Guangxi, China	Asia	510	Liu et al., 2018
Jiangsu Han	/	Nanjing, Jiangsu, China	Asia	245	Li et al., 2016
Fujian Han	/	Fuzhou, Fujian, China	Asia	96	Trejaut et al., 2014
Luzhou Han	/	Luzhou, Szechwan, China	Asia	424	Bing et al., 2013
Beijing Han	/	Peking, China	Asia	274	Kim et al., 2011
Yunnan Han	/	Kunming, Yunnan, China	Asia	60
Guizhou Han	/	Guiyang, Guizhou, China	Asia	479	Zhou et al., 2016
Hubei Han	/	Wuhan, Hubei, China	Asia	189	(unpublished)
Hunan Han	/	Changsha, Hunan, China	Asia	76	Shu et al., 2015
Henan Han	/	Zhengzhou, Henan, China	Asia	966	Shi et al., 2015
Inner Mongolia	/	Inner Mongolia, China	Asia	82	Wang et al., 2015b
Jining Han	/	Jining, Shandong, China	Asia	847	Wang et al., 2015a
Heilongjiang Han	/	Mudanjiang, Heilongjiang, China	Asia	79	Liu et al., 2014
Liaoning Han	/	Liaoning, China	Asia	258	Yao and Wang, 2016
Shanxi Han	/	Shanxi, China	Asia	173	Bai et al., 2013
Romania	/	Romania	Europe	218	Martínez-Cruz et al., 2016
England	/	England	Europe	80	Huszar et al., 2022
Finnish	/	Finland	Europe	87	Palo et al., 2009
References:
AbdEl-Hafez, A.F., El-Alfy, S.H., Swelim, H.H., and Hassan, N.H.A. (2019). Genetic Variation at 15 Autosomal STR Loci Among Seven Egyptian Populations. Biochem Genet 57(1), 170-191. doi: 10.1007/s10528-018-9879-0.
Alenizi, M., Goodwin, W., Ismael, S., and Hadi, S. (2008). STR data for the AmpFlSTR Identifiler loci in Kuwaiti population. Leg Med (Tokyo) 10(6), 321-325. doi: 10.1016/j.legalmed.2008.05.003.
Bai, R., Zhang, Z., Liang, Q., Lu, D., Yuan, L., Yang, X., et al. (2013). Haplotype diversity of 17 Y-STR loci in a Chinese Han population sample from Shanxi Province, Northern China. Forensic Sci Int Genet 7(1), 214-216. doi: 10.1016/j.fsigen.2012.10.004.
Bing, L., Liang, W., Pi, J., Zhang, D., Yong, D., Luo, H., et al. (2013). Population genetics for 17 Y-STR loci(AmpFISTR®Y-filerTM) in Luzhou Han ethnic group. Forensic Sci Int Genet 7(2), e23-26. doi: 10.1016/j.fsigen.2012.11.010.
Cabezas Silva, R., Ribeiro, T., Lucas, I., Porto, M.J., Costa Santos, J., and Dario, P. (2016). Analysis of 17 STR data on 5362 southern Portuguese individuals-an update on reference database. Forensic Sci Int Genet 21, e10-12. doi: 10.1016/j.fsigen.2015.11.007.
Cho, N.S., Kang, G.H., Lee, S.Y., Park, I.H., and Seo, J.S. (2006). Population database on nine STR loci of the AmpFlSTR Profiler kit in Koreans. Leg Med (Tokyo) 8(1), 55-57. doi: 10.1016/j.legalmed.2005.08.004.
Coudray, C., Calderon, R., Guitard, E., Ambrosio, B., González-Martín, A., and Dugoujon, J.M. (2007a). Allele frequencies of 15 tetrameric short tandem repeats (STRs) in Andalusians from Huelva (Spain). Forensic Sci Int 168(2-3), e21-24. doi: 10.1016/j.forsciint.2007.01.016.
Coudray, C., Guitard, E., Keyser-Tracqui, C., Melhaoui, M., Cherkaoui, M., Larrouy, G., et al. (2007b). Population genetic data of 15 tetrameric short tandem repeats (STRs) in Berbers from Morocco. Forensic Sci Int 167(1), 81-86. doi: 10.1016/j.forsciint.2006.01.003.
Forward, B.W., Eastman, M.W., Nyambo, T.B., and Ballard, R.E. (2008). AMPFlSTR Identifiler STR allele frequencies in Tanzania, Africa. J Forensic Sci 53(1), 245. doi: 10.1111/j.1556-4029.2007.00640.x.
Huszar, T.I., Bodmer, W.F., Hutnik, K., Wetton, J.H., and Jobling, M.A. (2022). Sequencing of autosomal, mitochondrial and Y-chromosomal forensic markers in the People of the British Isles cohort detects population structure dominated by patrilineages. Forensic Sci Int Genet 59, 102725. doi: 10.1016/j.fsigen.2022.102725.
Khubrani, Y.M., Wetton, J.H., and Jobling, M.A. (2019). Analysis of 21 autosomal STRs in Saudi Arabia reveals population structure and the influence of consanguinity. Forensic Sci Int Genet 39, 97-102. doi: 10.1016/j.fsigen.2018.12.006.
Kim, S.H., Kim, K.C., Shin, D.J., Jin, H.J., Kwak, K.D., Han, M.S., et al. (2011). High frequencies of Y-chromosome haplogroup O2b-SRY465 lineages in Korea: a genetic perspective on the peopling of Korea. Investig Genet 2(1), 10. doi: 10.1186/2041-2223-2-10.
Li, L., Yu, G., Li, S., Jin, L., and Yan, S. (2016). Genetic analysis of 17 Y-STR loci from 1019 individuals of six Han populations in East China. Forensic Sci Int Genet 20, 101-102. doi: 10.1016/j.fsigen.2015.10.007.
Liu, C., Yang, X., Chen, L., Liu, H., and Liu, C. (2018). Haplotype analysis of the polymorphic 24 Y-STR markers in six ethnic populations from China. Australian Journal of Forensic Sciences 50(5), 503-513. doi: 10.1080/00450618.2017.1281347.
Liu, Y., Liao, L., Gu, M., and Ye, Y. (2014). Population genetics for 17 Y-STR loci in a Chinese Han population sample from Mudanjiang city, Northeast China. Forensic Sci Int Genet 13, e16-17. doi: 10.1016/j.fsigen.2014.05.009.
Marian, C., Anghel, A., Bel, S.M., Ferencz, B.K., Ursoniu, S., Dressler, M., et al. (2007). STR data for the 15 AmpFlSTR identifiler loci in the Western Romanian population. Forensic Sci Int 170(1), 73-75. doi: 10.1016/j.forsciint.2006.04.011.
Martínez-Cruz, B., Mendizabal, I., Harmant, C., de Pablo, R., Ioana, M., Angelicheva, D., et al. (2016). Origins, admixture and founder lineages in European Roma. Eur J Hum Genet 24(6), 937-943. doi: 10.1038/ejhg.2015.201.
Mertens, G., Mommers, N., Cardoen, E., De Bruyn, I., Jehaes, E., Rand, S., et al. (2006). Flemish population genetic analysis using 15 STRs of the Identifiler® kit. International Congress Series 1288, 328-330. doi: https://doi.org/10.1016/j.ics.2005.08.013.
Muro, T., Fujihara, J., Imamura, S., Nakamura, H., Yasuda, T., and Takeshita, H. (2008). Allele frequencies for 15 STR loci in Ovambo population using AmpFlSTR Identifiler Kit. Leg Med (Tokyo) 10(3), 157-159. doi: 10.1016/j.legalmed.2007.10.003.
Palo, J.U., Ulmanen, I., Lukka, M., Ellonen, P., and Sajantila, A. (2009). Genetic markers and population history: Finland revisited. Eur J Hum Genet 17(10), 1336-1346. doi: 10.1038/ejhg.2009.53.
Rerkamnuaychoke, B., Rinthachai, T., Shotivaranon, J., Jomsawat, U., Siriboonpiputtana, T., Chaiatchanarat, K., et al. (2006). Thai population data on 15 tetrameric STR loci-D8S1179, D21S11, D7S820, CSF1PO, D3S1358, TH01, D13S317, D16S539, D2S1338, D19S433, vWA, TPOX, D18S51, D5S818 and FGA. Forensic Sci Int 158(2-3), 234-237. doi: 10.1016/j.forsciint.2005.05.020.
Sánchez-Diz, P., Menounos, P.G., Carracedo, A., and Skitsa, I. (2008). 16 STR data of a Greek population. Forensic Sci Int Genet 2(4), e71-72. doi: 10.1016/j.fsigen.2008.01.002.
Shan, M.A., Hussain, M., Shafique, M., Shahzad, M., Perveen, R., and Idrees, M. (2016). Genetic distribution of 15 autosomal STR markers in the Punjabi population of Pakistan. Int J Legal Med 130(6), 1487-1488. doi: 10.1007/s00414-016-1351-2.
Shepard, E.M., and Herrera, R.J. (2006). Iranian STR variation at the fringes of biogeographical demarcation. Forensic Sci Int 158(2-3), 140-148. doi: 10.1016/j.forsciint.2005.05.012.
Shi, M., Liu, Y., Zhang, J., Bai, R., Lv, X., and Ma, S. (2015). Analysis of 24 Y chromosomal STR haplotypes in a Chinese Han population sample from Henan Province, Central China. Forensic Sci Int Genet 17, 83-86. doi: 10.1016/j.fsigen.2015.04.001.
Shu, L., Li, L., Yu, G., Yu, B., Liu, Y., Li, S., et al. (2015). Genetic analysis of 17 Y-STR loci in Han, Dong, Miao and Tujia populations from Hunan province, central-southern China. Forensic Sci Int Genet 19, 250-251. doi: 10.1016/j.fsigen.2015.07.007.
Trejaut, J.A., Poloni, E.S., Yen, J.C., Lai, Y.H., Loo, J.H., Lee, C.L., et al. (2014). Taiwan Y-chromosomal DNA variation and its relationship with Island Southeast Asia. BMC Genet 15, 77. doi: 10.1186/1471-2156-15-77.
Wang, D., Liu, F., Kong, L., Yuan, Z., Chen, G., and Ye, J. (2015a). Population data of 17 Y-STR haplotypes in Jining Han population from Shandong province, East China. Forensic Sci Int Genet 19, 47-49. doi: 10.1016/j.fsigen.2015.05.017.
Wang, Y., Liu, C., Zhang, C.C., Li, R., Li, Y., Ou, X.L., et al. (2015b). Analysis of 17 Y-STR loci haplotype and Y-chromosome haplogroup distribution in five Chinese ethnic groups. Electrophoresis 36(20), 2546-2552. doi: 10.1002/elps.201500089.
Yao, J., and Wang, B.J. (2016). Genetic Variation of 25 Y-Chromosomal and 15 Autosomal STR Loci in the Han Chinese Population of Liaoning Province, Northeast China. PLoS One 11(8), e0160415. doi: 10.1371/journal.pone.0160415.
Zhang, J., Wang, J., Liu, Y., Shi, M., Bai, R., and Ma, S. (2017). Haplotype data for 27 Y-chromosomal STR loci in the Chaoshan Han population, South China. Forensic Sci Int Genet 31, e54-e56. doi: 10.1016/j.fsigen.2017.08.003.
Zhou, H., Ren, Z., Zhang, H., Wang, J., and Huang, J. (2016). Genetic profile of 17 Y chromosome STRs in the Guizhou Han population of southwestern China. Forensic Sci Int Genet 25, e6-e7. doi: 10.1016/j.fsigen.2016.05.010.
