# Supplementary material for: Forensic analysis and sequence variation of 133 STRs in the Hakka population
Source: Front Genet. 2024 Jan 22;15:1347868. doi: 10.3389/fgene.2024.1347868 (PMC10839782; doi:10.3389/fgene.2024.1347868)
Supplement: Supplementary file 8 [file Table5.XLSX]

## Sheet: Table S5
Table S5. Comparison of 133 STR alleles based on fragment length polymorphism and repeat sequence polymorphism analysis
Types	Locus	Allelea	Alleleb	Repeat region sequences	N	F
A-STR	CSF1PO	7	7A	[ATCT]7	5	0.00398089
		8	8A	[ATCT]8	1	0.000796178
		9	9A	[ATCT]9	60	0.0477707
		10	10A	[ATCT]10	297	0.236465
		11	11A	[ATCT]11	319	0.253981
		12	12A	[ATCT]12	432	0.343949
			12B	[ATCT]5[GTCT]1[ATCT]6	12	0.00955414
		13	13A	[ATCT]13	111	0.0883758
		14	14A	[ATCT]14	18	0.0143312
		15	15A	[ATCT]15	1	0.000796178
	D10S1435	8	8A	[TATC]8	33	0.0262739
		9	9A	[TATC]9	5	0.00398089
		10	10A	[TATC]10	54	0.0429936
		10.3	10.3A	[ATC]1[TATC]10	1	0.000796178
		11	11A	[TATC]11	199	0.158439
		12	12A	[TATC]12	473	0.376592
		12.3	12.3A	[TATC]4[ATC]1[TATC]8	1	0.000796178
		13	13A	[TATC]13	285	0.226911
			13B	[TATC]9[TAGC]1[TATC]3	3	0.00238854
		14	14A	[TATC]14	181	0.144108
		15	15A	[TATC]15	19	0.0151274
		16	16A	[TATC]16	2	0.00159236
	D11S4463	7	7A	[TATC]7	3	0.00238854
		9	9A	[TGTC]1[TATC]8	1	0.000796178
		10	10A	[TGTC]1[TATC]9	15	0.0119427
			10B	[TATC]10	34	0.0270701
		11	11A	[TGTC]1[TATC]10	187	0.148885
			11B	[TATC]11	103	0.0820064
		12	12A	[TGTC]1[TATC]11	216	0.171975
			12B	[TATC]12	219	0.174363
			12C	[TGTCTGTC]1[TATC]10	1	0.000796178
		13	13A	[TATC]13	167	0.132962
			13B	[TGTC]1[TATC]12	123	0.0979299
			13C	[TGTCTGTC]1[TATC]11	5	0.00398089
		14	14A	[TATC]14	70	0.0557325
			14B	[TGTC]1[TATC]13	81	0.0644904
			14C	[TGTCTGTC]1[TATC]12	3	0.00238854
		15	15A	[TATC]15	18	0.0143312
			15B	[TGTC]1[TATC]14	4	0.00318471
		16	16A	[TATC]16	1	0.000796178
			16B	[TGTC]1[TATC]15	5	0.00398089
	D13S317	5	5A	[TATC]5	2	0.00159236
		7	7A	[TATC]7	2	0.00159236
		8	8A	[TATC]8	393	0.312898
			8B	[TATC]1[TGTC]1[TATC]6	1	0.000796178
		9	9A	[TATC]9	171	0.136146
		10	10A	[TATC]10	166	0.132166
		11	11A	[TATC]11	302	0.240446
			11B	[TATC]8[TGTC]1[TATC]2	5	0.00398089
		12	12A	[TATC]12	159	0.126592
		13	13A	[TATC]13	40	0.0318471
		14	14A	[TATC]14	15	0.0119427
	D14S1434	10	10A	[CTGT]3[CTAT]7	76	0.0605096
		11	11A	[CTGT]3[CTAT]8	220	0.175159
		12	12A	[CTGT]3[CTAT]9	30	0.0238854
		13	13A	[CTGT]3[CTAT]10	332	0.264331
		14	14A	[CTGT]3[CTAT]11	578	0.460191
			14B	[CTGT]3[CTAT]10[CCAT]1	1	0.000796178
		15	15A	[CTGT]4[CTAT]11	1	0.000796178
			15B	[CTGT]3[CTAT]12	16	0.0127389
		16	16A	[CTGT]3[CTAT]13	2	0.00159236
	D15S659	8	8A	[TATC]8	1	0.000796178
		9	9A	[TATC]9	9	0.00716561
		11	11A	[TATC]11	16	0.0127389
		12	12A	[TATC]12	168	0.133758
		13	13A	[TATC]13	275	0.218949
		14	14A	[TATC]14	161	0.128185
			14B	[TATC]10[TACC]1[TATC]3	1	0.000796178
			14C	[TATC]8[TACC]1[TATC]5	6	0.00477707
		15	15A	[TATC]9[TACC]1[TATC]5	23	0.0183121
			15B	[TATC]15	37	0.0294586
		16	16A	[TATC]10[TACC]1[TATC]5	166	0.132166
			16B	[TATC]16	8	0.00636943
		17	17A	[TATC]11[TACC]1[TATC]5	225	0.17914
		18	18A	[TATC]12[TACC]1[TATC]5	126	0.100318
		19	19A	[TATC]13[TACC]1[TATC]5	31	0.0246815
		20	20A	[TATC]14[TACC]1[TATC]5	3	0.00238854
	D16S539	8	8A	[GATA]8	2	0.00159236
		9	9A	[GATA]9	339	0.269904
		10	10A	[GATA]10	173	0.137739
			10B	[GATA]3[AATA]1[GATA]6	1	0.000796178
		11	11A	[GATA]11	353	0.281051
		12	12A	[GATA]12	263	0.209395
		13	13A	[GATA]13	116	0.0923567
		14	14A	[GATA]14	9	0.00716561
	D17S1290	8	8A	[AGAT]4N28[ATAG]4	1	0.000796178
		9	9A	[AGAT]4N28[ATAG]5	63	0.0501592
		10	10A	[AGAT]4N28[ATAG]6	57	0.0453822
		11	11A	[AGAT]4N28[ATAG]7	19	0.0151274
		12	12A	[AGAT]4N28[ATAG]8	6	0.00477707
		13	13A	[AGAT]4N28[ATAG]9	38	0.0302548
		14	14A	[AGAT]4N28[ATAG]10	236	0.187898
			14B	[AGAT]4N28[ATAG]1[ATAT]1[ATAG]8	1	0.000796178
		15	15A	[AGAT]4N28[ATAG]11	336	0.267516
			15B	[AGAT]4N28[ATAG]1[ATAT]1[ATAG]9	4	0.00318471
		15.2	15.2A	[AGAT]4N28[ATAG]8[AT]1[ATAG]3	5	0.00398089
		16	16A	[AGAT]4N28[ATAG]12	187	0.148885
			16B	[AGAT]4N28[ATAG]1[ATAT]1[ATAG]10	51	0.0406051
		17	17A	[AGAT]4N28[ATAG]1[ATAT]1[ATAG]11	44	0.0350318
			17B	[AGAT]4N28[ATAG]13	94	0.0748408
		18	18A	[AGAT]4N28[ATAG]1[ATAT]1[ATAG]12	49	0.0390127
			18B	[AGAT]4N28[ATAG]14	28	0.022293
			18C	[AGAT]4N28[ATAG]1[ATAT]1[ATAG]1[ATAT]1[ATAG]10	1	0.000796178
		19	19A	[AGAT]4N28[ATAG]1[ATAT]1[ATAG]13	23	0.0183121
			19B	[AGAT]4N28[ATAG]15	6	0.00477707
		20	20A	[AGAT]4N28[ATAG]1[ATAT]1[ATAG]14	6	0.00477707
			20B	[AGAT]4N28[ATAG]1[ATAT]1[ATAG]1[ATAT]1[ATAG]12	1	0.000796178
	D17S1301	8	8A	[AGAT]8	6	0.00477707
		9	9A	[AGAT]9	33	0.0262739
		10	10A	[AGAT]10	64	0.0509554
		11	11A	[AGAT]11	240	0.191083
		12	12A	[AGAT]12	559	0.445064
			12B	[AGAT]11[CGAT]1	2	0.00159236
		13	13A	[AGAG]1[AGAT]12	1	0.000796178
			13B	[AGAT]13	279	0.222134
			13C	[AGAT]12[CGAT]1	1	0.000796178
		14	14A	[AGAT]14	58	0.0461783
		15	15A	[AGAT]15	13	0.0103503
	D19S433	9	9A	[CCTT]7CCTA[CCTT]1CTTT[CCTT]1	1	0.000796178
		10.2	10.2A	[CCTT]9CCTA[CCTT]1TT[CCTT]1	1	0.000796178
		11	11A	[CCTT]9CCTA[CCTT]1CTTT[CCTT]1	6	0.00477707
		12	12A	[CCTT]10CCTA[CCTT]1CTTT[CCTT]1	59	0.0469745
		12.2	12.2A	[CCTT]11CCTA[CCTT]1TT[CCTT]1	9	0.00716561
		13	13A	[CCTT]11CCTA[CCTT]1CTTT[CCTT]1	380	0.302548
		13.2	13.2A	[CCTT]12CCTA[CCTT]1TT[CCTT]1	46	0.0366242
		14	14A	[CCTT]12CCTA[CCTT]1CTTT[CCTT]1	296	0.235669
			14B	[CCTT]9[CCCT]1[CCTT]2CCTA[CCTT]1CTTT[CCTT]1	2	0.00159236
		14.2	14.2A	[CCTT]13CCTA[CCTT]1TT[CCTT]1	129	0.102707
		15	15A	[CCTT]13CCTA[CCTT]1CTTT[CCTT]1	81	0.0644904
		15.2	15.2A	[CCTT]14CCTA[CCTT]1TT[CCTT]1	191	0.15207
		16	16A	[CCTT]14CCTA[CCTT]1CTTT[CCTT]1	10	0.00796178
		16.2	16.2A	[CCTT]15CCTA[CCTT]1TT[CCTT]1	36	0.0286624
		17	17A	[CCTT]15CCTA[CCTT]1CTTT[CCTT]1	5	0.00398089
		17.2	17.2A	[CCTT]16CCTA[CCTT]1TT[CCTT]1	4	0.00318471
	D20S482	10	10A	[AGAT]10	26	0.0207006
		11	11A	[AGAT]11	6	0.00477707
		12	12A	[AGAT]12	69	0.0549363
		13	13A	[AGAT]13	368	0.292994
			13B	[AGAT]12[AGCT]1	11	0.00875796
		14	14A	[AGAT]14	515	0.410032
		15	15A	[AGAT]15	191	0.15207
		16	16A	[AGAT]16	69	0.0549363
		17	17A	[AGAT]16[AGCT]1	1	0.000796178
	D22GATA198B05	13	13A	[CTCT]1[ATCT]9[ACCT]3	9	0.00716561
		14	14A	[CTCT]1[ATCT]10[ACCT]3	43	0.0342357
			14B	[CTCT]1[ATCT]9[ACCT]4	1	0.000796178
		15	15A	[CTCT]1[ATCT]11[ACCT]3	103	0.0820064
			15B	[CTCT]1[ATCT]10[ACCT]4	4	0.00318471
			15C	[CTCT]1[ATCT]12[ACCT]2	1	0.000796178
		16	16A	[CTCT]1[ATCT]9[ACCT]6	111	0.0883758
			16B	[CTCT]1[ATCT]12[ACCT]3	97	0.0772293
			16C	[CTCT]1[ATCT]11[ACCT]4	13	0.0103503
		17	17A	[CTCT]1[ATCT]10[ACCT]6	46	0.0366242
			17B	[CTCT]1[ATCT]13[ACCT]3	6	0.00477707
			17C	[CTCT]1[ATCT]11[ACCT]5	30	0.0238854
			17D	[CTCT]1[ATCT]12[ACCT]4	14	0.0111465
			17E	[CTCT]2[ATCT]10[ACCT]5	2	0.00159236
			17F	[CTCT]2[ATCT]9[ACCT]6	1	0.000796178
		18	18A	[CTCT]1[ATCT]11[ACCT]6	37	0.0294586
			18B	[CTCT]1[ATCT]12[ACCT]5	8	0.00636943
			18C	[CTCT]2[ATCT]11[ACCT]5	20	0.0159236
			18D	[CTCT]1[ATCT]14[ACCT]3	3	0.00238854
			18E	[CTCT]2[ATCT]12[ACCT]4	1	0.000796178
		19	19A	[CTCT]2[ATCT]12[ACCT]5	81	0.0644904
			19B	[CTCT]1[ATCT]12[ACCT]6	30	0.0238854
			19C	[CTCT]1[ATCT]13[ACCT]5	8	0.00636943
			19D	[CTCT]3[ATCT]11[ACCT]5	1	0.000796178
			19E	[CTCT]2[ATCT]13[ACCT]4	6	0.00477707
			19F	[CTCT]1[ATCT]14[ACCT]4	1	0.000796178
		20	20A	[CTCT]2[ATCT]13[ACCT]5	273	0.217357
			20B	[CTCT]1[ATCT]14[ACCT]5	30	0.0238854
			20C	[CTCT]1[ATCT]13[ACCT]6	10	0.00796178
			20D	[CTCT]3[ATCT]12[ACCT]5	3	0.00238854
			20E	[CTCT]2[ATCT]12[ACCT]6	5	0.00398089
		21	21A	[CTCT]2[ATCT]14[ACCT]5	191	0.15207
			21B	[CTCT]1[ATCT]15[ACCT]5	16	0.0127389
			21C	[CTCT]3[ATCT]13[ACCT]5	2	0.00159236
			21D	[CTCT]2[ATCT]13[ACCT]6	2	0.00159236
		22	22A	[CTCT]2[ATCT]15[ACCT]5	38	0.0302548
			22B	[CTCT]1[ATCT]16[ACCT]5	8	0.00636943
		23	23A	[CTCT]2[ATCT]16[ACCT]5	1	0.000796178
	D22S1045	11	11A	[ATT]8[ACT]1[ATT]2	251	0.199841
		12	12A	[ATT]9[ACT]1[ATT]2	5	0.00398089
		13	13A	[ATT]10[ACT]1[ATT]2	5	0.00398089
		14	14A	[ATT]11[ACT]1[ATT]2	33	0.0262739
		15	15A	[ATT]12[ACT]1[ATT]2	388	0.308917
			15B	[ATT]11[ACTACT]1[ATT]2	2	0.00159236
		16	16A	[ATT]13[ACT]1[ATT]2	304	0.242038
		17	17A	[ATT]14[ACT]1[ATT]2	238	0.18949
			17B	[ATT]13[ACTACT]1[ATT]2	1	0.000796178
		18	18A	[ATT]15[ACT]1[ATT]2	29	0.0230892
	D2S1338	16	16A	[GGAA]10[GGCA]6	6	0.00477707
			16B	[GGAA]9[GGCA]7	4	0.00318471
		17	17A	[GGAA]11[GGCA]6	104	0.0828025
			17B	[GGAA]10[GGCA]7	1	0.000796178
		18	18A	[GGAA]11[GGCA]7	84	0.066879
			18B	[GGAA]12[GGCA]6	42	0.0334395
		19	19A	[GGAA]12[GGCA]7	192	0.152866
			19B	[GGAA]13[GGCA]6	18	0.0143312
			19C	[GGAA]11[GGCA]8	4	0.00318471
		20	20A	[GGAA]13[GGCA]7	141	0.112261
			20B	[GGAA]12[GGCA]8	10	0.00796178
			20C	[GGAA]10[GAAA]1[GGAA]2[GGCA]7	12	0.00955414
			20D	[GGAA]2[GGAC]1[GGAA]10[GGCA]7	7	0.00557325
			20E	[GGAA]14[GGCA]6	2	0.00159236
		21	21A	[GGAA]14[GGCA]7	26	0.0207006
			21B	[GGAA]2[GGAC]1[GGAA]13[GGCA]5	1	0.000796178
			21C	[GGAA]11[GAAA]1[GGAA]2[GGCA]7	3	0.00238854
			21D	[GGAA]15[GGCA]6	3	0.00238854
		22	22A	[GGAA]2[GGAC]1[GGAA]12[GGCA]7	17	0.013535
			22B	[GGAA]15[GGCA]7	6	0.00477707
			22C	[GGAA]2[GGAC]1[GGAA]14[GGCA]5	7	0.00557325
			22D	[GGAA]2[GGAC]1[GGAA]13[GGCA]6	21	0.0167197
			22E	[GGAA]2[GGAC]1[GGAA]15[GGCA]4	3	0.00238854
		23	23A	[GGAA]2[GGAC]1[GGAA]13[GGCA]7	212	0.16879
			23B	[GGAA]2[GGAC]1[GGAA]14[GGCA]6	38	0.0302548
			23C	[GGAA]2[GGAC]1[GGAA]15[GGCA]5	7	0.00557325
			23D	[GGAA]2[GGAC]1[GGAA]12[GGCA]8	1	0.000796178
		24	24A	[GGAA]2[GGAC]1[GGAA]14[GGCA]7	136	0.10828
			24B	[GGAA]2[GGAC]1[GGAA]15[GGCA]6	34	0.0270701
			24C	[GGAA]2[GGAC]1[GGAA]16[GGCA]5	8	0.00636943
			24D	[GGAA]2[GGAC]1[GGAA]13[GGCA]8	4	0.00318471
		25	25A	[GGAA]2[GGAC]1[GGAA]15[GGCA]7	69	0.0549363
			25B	[GGAA]2[GGAC]1[GGAA]16[GGCA]6	14	0.0111465
			25C	[GGAA]2[GGAC]1[GGAA]14[GGCA]8	2	0.00159236
		26	26A	[GGAA]2[GGAC]1[GGAA]16[GGCA]7	11	0.00875796
			26B	[GGAA]2[GGAC]1[GGAA]17[GGCA]6	2	0.00159236
		27	27A	[GGAA]2[GGAC]1[GGAA]16[GGCA]8	1	0.000796178
			27B	[GGAA]2[GGAC]1[GGAA]18[GGCA]6	1	0.000796178
			27C	[GGAA]2[GGAC]1[GGAA]17[GGCA]7	1	0.000796178
		28	28A	[GGAA]2[GGAC]1[GGAA]18[GGCA]7	1	0.000796178
	D4S2408	7	7A	[ATCT]7	1	0.000796178
		8	8A	[ATCT]8	222	0.176752
		9	9A	[ATCT]1[GTCT]1[ATCT]7	275	0.218949
			9B	[ATCT]9	79	0.0628981
		10	10A	[ATCT]10	439	0.349522
			10B	[ATCT]1[GTCT]1[ATCT]8	8	0.00636943
		11	11A	[ATCT]11	206	0.164013
		12	12A	[ATCT]12	26	0.0207006
	D5S2500	7	7A	[CTAT]7	2	0.00159236
		9	9A	[CTAT]9	1	0.000796178
		10	10A	[CTAT]10	18	0.0143312
		11	11A	[CTAT]11	384	0.305732
		12	12A	[CTAT]12	178	0.14172
		13	13A	[CTAT]13	37	0.0294586
			13B	[CTAT]9[CTGT]2[CTAT]2	2	0.00159236
			13C	[CTAT]8[CTGT]3[CTAT]2	9	0.00716561
		14	14A	[CTAT]9[CTGT]3[CTAT]2	94	0.0748408
			14B	[CTAT]10[CTGT]2[CTAT]2	3	0.00238854
			14C	[CTAT]14	9	0.00716561
		15	15A	[CTAT]10[CTGT]3[CTAT]2	387	0.308121
			15B	[CTAT]9[CTGT]4[CTAT]2	1	0.000796178
		16	16A	[CTAT]11[CTGT]3[CTAT]2	101	0.080414
			16B	[CTAT]10[CTGT]4[CTAT]2	5	0.00398089
		17	17A	[CTAT]12[CTGT]3[CTAT]2	21	0.0167197
			17B	[CTAT]11[CTGT]4[CTAT]2	1	0.000796178
		18	18A	[CTAT]13[CTGT]3[CTAT]2	3	0.00238854
	D6S1043	8	8A	[ATCT]8	1	0.000796178
		9	9A	[ATCT]9	6	0.00477707
		10	10A	[ATCT]10	45	0.035828
		11	11A	[ATCT]11	139	0.110669
		12	12A	[ATCT]12	162	0.128981
		13	13A	[ATCT]13	161	0.128185
		14	14A	[ATCT]14	202	0.160828
		15	15A	[ATCT]15	24	0.0191083
		16	16A	[ATCT]4[ATGT]1[ATCT]11	1	0.000796178
		17	17A	[ATCT]5[ATGT]1[ATCT]11	38	0.0302548
		17.3	17.3A	[ATCT]5[ATGT]1[ATCT]3[ATC]1[ATCT]8	2	0.00159236
		18	18A	[ATCT]5[ATGT]1[ATCT]12	203	0.161624
		19	19A	[ATCT]5[ATGT]1[ATCT]13	195	0.155255
		20	20A	[ATCT]5[ATGT]1[ATCT]14	60	0.0477707
			20B	[ATCT]6[ATGT]1[ATCT]13	1	0.000796178
		20.3	20.3A	[ATCT]5[ATGT]1[ATCT]2[ATC]1[ATCT]12	2	0.00159236
		21	21A	[ATCT]5[ATGT]1[ATCT]15	12	0.00955414
		22	22A	[ATCT]5[ATGT]1[ATCT]16	1	0.000796178
		22.3	22.3A	[ATCT]5[ATGT]1[ATCT]2[ATC]1[ATCT]14	1	0.000796178
	D7S1517	15	15A	[CTTT]2[GTTT]1[CTTT]2[GTTT]3[CTTT]7	1	0.000796178
		16	16A	[CTTT]2[GTTT]1[CTTT]2[GTTT]3[CTTT]8	3	0.00238854
		17	17A	[CTTT]2[GTTT]1[CTTT]2[GTTT]3[CTTT]9	5	0.00398089
			17B	[CTTT]2[GTTT]1[CTTT]2[GTTT]2[CTTT]10	1	0.000796178
			17C	[CTTT]2[GTTT]1[CTTT]2[GTTT]4[CTTT]8	1	0.000796178
		18	18A	[CTTT]2[GTTT]1[CTTT]2[GTTT]3[CTTT]10	18	0.0143312
		19	19A	[CTTT]2[GTTT]1[CTTT]2[GTTT]3[CTTT]11	77	0.0613057
			19B	[CTTT]2[GTTT]1[CTTT]2[GTTT]4[CTTT]10	3	0.00238854
			19C	[CTTT]2[GTTT]1[CTTT]2[GTTT]2[CTTT]12	11	0.00875796
		20	20A	[CTTT]2[GTTT]1[CTTT]2[GTTT]3[CTTT]12	136	0.10828
			20B	[CTTT]2[GTTT]1[CTTT]2[GTTT]2[CTTT]13	20	0.0159236
			20C	[CTTT]2[GTTT]1[CTTT]2[GTTT]4[CTTT]11	4	0.00318471
			20D	[CTTT]2[GTTT]1[CTTT]2[GTTT]5[CTTT]10	1	0.000796178
		21	21A	[CTTT]2[GTTT]1[CTTT]2[GTTT]2[CTTT]14	51	0.0406051
			21B	[CTTT]2[GTTT]1[CTTT]2[GTTT]3[CTTT]13	102	0.0812102
			21C	[CTTT]2[GTTT]1[CTTT]2[GTTT]4[CTTT]12	21	0.0167197
			21D	[CTTT]2[GTTT]1[CTTT]2[GTTT]1[CTTT]15	3	0.00238854
			21E	[CTTT]2[GTTT]1[CTTT]2[GTTT]5[CTTT]11	2	0.00159236
			21F	[CTTT]2[GTTT]1[CTTT]1[GTTT]5[CTTT]12	1	0.000796178
		22	22A	[CTTT]2[GTTT]1[CTTT]2[GTTT]3[CTTT]14	72	0.0573248
			22B	[CTTT]2[GTTT]1[CTTT]2[GTTT]1[CTTT]2[GTTT]1[CTTT]13	5	0.00398089
			22C	[CTTT]2[GTTT]1[CTTT]2[GTTT]4[CTTT]13	17	0.013535
			22D	[CTTT]2[GTTT]1[CTTT]2[GTTT]2[CTTT]15	51	0.0406051
			22E	[CTTT]2[GTTT]1[CTTT]2[GTTT]5[CTTT]12	3	0.00238854
		23	23A	[CTTT]2[GTTT]1[CTTT]2[GTTT]3[CTTT]15	97	0.0772293
			23B	[CTTT]2[GTTT]1[CTTT]2[GTTT]2[CTTT]16	57	0.0453822
			23C	[CTTT]2[GTTT]1[CTTT]2[GTTT]4[CTTT]14	27	0.0214968
			23D	[CTTT]2[GTTT]1[CTTT]2[GTTT]1[CTTT]2[GTTT]1[CTTT]14	13	0.0103503
			23E	[CTTT]2[GTTT]1[CTTT]2[GTTT]1[CTTT]2[GTTT]1[CTTC]1[CTTT]1[GTTT]1[CTTT]2[GTTT]1[CTTT]2[GTTT]1[CTTT]5	1	0.000796178
			23F	[CTTT]2[GTTT]1[CTTT]2[GTTT]1[CTTT]17	3	0.00238854
			23G	[CTTT]2[GTTT]1[CTTT]2[GTTT]5[CTTT]13	2	0.00159236
			23H	[CTTT]2[GTTT]1[CTTT]2[GTTT]1[CTTT]2[GTTT]1[CTTC]1[CTTT]1[GTTT]1[CTTT]2[GTTT]1[CTTT]8	1	0.000796178
		24	24A	[CTTT]2[GTTT]1[CTTT]2[GTTT]3[CTTT]16	56	0.044586
			24B	[CTTT]2[GTTT]1[CTTT]2[GTTT]2[CTTT]17	33	0.0262739
			24C	[CTTT]2[GTTT]1[CTTT]2[GTTT]4[CTTT]15	7	0.00557325
			24D	[CTTT]2[GTTT]1[CTTT]2[GTTT]1[CTTT]2[GTTT]1[CTTT]15	26	0.0207006
			24E	[CTTT]2[GTTT]1[CTTT]2[GTTT]1[CTTT]2[GTTT]1[CTTT]2[GTTT]1[CTTT]12	1	0.000796178
			24F	[CTTT]2[GTTT]1[CTTT]2[GTTT]6[CTTT]13	1	0.000796178
			24G	[CTTT]2[GTTT]1[CTTT]2[GTTT]5[CTTT]14	4	0.00318471
			24H	[CTTT]2[GTTT]1[CTTT]2[GTTT]1[CTTT]18	1	0.000796178
		25	25A	[CTTT]2[GTTT]1[CTTT]2[GTTT]1[CTTT]2[GTTT]1[CTTC]1[CTTT]1[GTTT]1[CTTT]2[GTTT]1[CTTT]2[GTTT]1[CTTT]7	137	0.109076
			25B	[CTTT]2[GTTT]1[CTTT]2[GTTT]1[CTTT]2[GTTT]1[CTTC]1[CTTT]1[GTTT]1[CTTT]2[GTTT]1[CTTT]10	10	0.00796178
			25C	[CTTT]2[GTTT]1[CTTT]2[GTTT]1[CTTT]2[GTTT]1[CTTT]16	44	0.0350318
			25D	[CTTT]2[GTTT]1[CTTT]2[GTTT]3[CTTT]17	11	0.00875796
			25E	[CTTT]2[GTTT]1[CTTT]2[GTTT]4[CTTT]16	4	0.00318471
			25F	[CTTT]2[GTTT]1[CTTT]2[GTTT]2[CTTT]18	6	0.00477707
			25G	[CTTT]2[GTTT]1[CTTT]2[GTTT]1[CTTT]19	1	0.000796178
			25H	[CTTT]2[GTTT]1[CTTT]2[GTTT]5[CTTT]15	1	0.000796178
		26	26A	[CTTT]2[GTTT]1[CTTT]2[GTTT]3[CTTT]18	10	0.00796178
			26B	[CTTT]2[GTTT]1[CTTT]2[GTTT]1[CTTT]2[GTTT]1[CTTT]17	34	0.0270701
			26C	[CTTT]2[GTTT]1[CTTT]2[GTTT]2[CTTT]19	6	0.00477707
			26D	[CTTT]2[GTTT]1[CTTT]2[GTTT]1[CTTT]2[GTTT]1[CTTC]1[CTTT]1[GTTT]1[CTTT]2[GTTT]1[CTTT]2[GTTT]1[CTTT]8	5	0.00398089
			26E	[CTTT]2[GTTT]1[CTTT]2[GTTT]4[CTTT]17	1	0.000796178
			26F	[CTTT]2[GTTT]1[CTTT]2[GTTT]5[CTTT]16	1	0.000796178
			26G	[CTTT]2[GTTT]1[CTTT]2[GTTT]1[CTTT]2[GTTT]1[CTTT]2[GTTT]1[CTTT]14	1	0.000796178
		27	27A	[CTTT]2[GTTT]1[CTTT]2[GTTT]1[CTTT]2[GTTT]1[CTTC]1[CTTT]1[GTTT]1[CTTT]2[GTTT]1[CTTT]2[GTTT]1[CTTT]9	9	0.00716561
			27B	[CTTT]2[GTTT]1[CTTT]2[GTTT]1[CTTT]2[GTTT]1[CTTT]18	16	0.0127389
			27C	[CTTT]2[GTTT]1[CTTT]2[GTTT]2[CTTT]20	5	0.00398089
			27D	[CTTT]2[GTTT]1[CTTT]2[GTTT]4[CTTT]18	4	0.00318471
			27E	[CTTT]2[GTTT]1[CTTT]2[GTTT]5[CTTT]17	1	0.000796178
			27F	[CTTT]2[GTTT]1[CTTT]2[GTTT]3[CTTT]19	1	0.000796178
		28	28A	[CTTT]2[GTTT]1[CTTT]2[GTTT]1[CTTT]2[GTTT]1[CTTC]1[CTTT]1[GTTT]1[CTTT]2[GTTT]1[CTTT]2[GTTT]1[CTTT]10	6	0.00477707
			28B	[CTTT]2[GTTT]1[CTTT]2[GTTT]1[CTTT]2[GTTT]1[CTTT]19	2	0.00159236
		30	30A	[CTTT]2[GTTT]1[CTTT]2[GTTT]2[CTTT]23	1	0.000796178
	D7S3048	17	17A	[TATC]9[TACC]7	10	0.00796178
			17B	[TATC]8[TACC]8	3	0.00238854
		18	18A	[TATC]10[TACC]7	135	0.107484
			18B	[TATC]9[TACC]6[CACC]2	4	0.00318471
		19	19A	[TATC]11[TACC]7	57	0.0453822
			19B	[TATC]10[TACC]8	3	0.00238854
			19C	[TATC]10[TACC]6[CACC]2	10	0.00796178
			19D	[TATC]12[TACC]6	3	0.00238854
			19E	[TATC]11[TACC]5[CACC]2	1	0.000796178
		20	20A	[TATC]11[TACC]6[CACC]2	183	0.145701
			20B	[TATC]11[TACC]8	23	0.0183121
			20C	[TATC]12[TACC]7	20	0.0159236
			20D	[TATC]10[TACC]6[CACC]3	2	0.00159236
		20.1	20.1A	[T]1[TATC]11[TACC]6[CACC]2	1	0.000796178
		21	21A	[TATC]10[TACC]7[CACC]3	53	0.0421975
			21B	[TATC]12[TACC]8	47	0.0374204
			21C	[TATC]12[TACC]6[CACC]2	35	0.0278662
			21D	[TATC]13[TACC]7	6	0.00477707
			21E	[TATC]10[TACC]8[CACC]2	2	0.00159236
		22	22A	[TATC]10[TACC]9[CACC]2	64	0.0509554
			22B	[TATC]13[TACC]8	27	0.0214968
			22C	[TATC]10[TACC]8[CACC]3	6	0.00477707
			22D	[TATC]13[TACC]6[CACC]2	13	0.0103503
			22E	[TATC]11[TACC]7[CACC]3	12	0.00955414
			22F	[TATC]12[TACC]9	1	0.000796178
			22G	[TATC]11[TACC]8[CACC]2	2	0.00159236
		23	23A	[TATC]11[TACC]9[CACC]2	172	0.136943
			23B	[TATC]10[TACC]10[CACC]2	16	0.0127389
			23C	[TATC]14[TACC]6[CACC]2	2	0.00159236
			23D	[TATC]12[TACC]7[CACC]3	2	0.00159236
			23E	[TATC]11[TACC]6[CACC]1[TACC]2[CACC]2	2	0.00159236
			23F	[TATC]12[TACC]8[CACC]2	10	0.00796178
			23G	[TATC]14[TACC]8	1	0.000796178
		24	24A	[TATC]11[TACC]10[CACC]2	80	0.0636943
			24B	[TATC]12[TACC]9[CACC]2	66	0.0525478
			24C	[TATC]13[TACC]8[CACC]2	13	0.0103503
			24D	[TATC]12[TACC]8[CACC]3	1	0.000796178
			24E	[TATC]15[TACC]8	1	0.000796178
			24F	[TATC]10[TACC]11[CACC]2	1	0.000796178
		25	25A	[TATC]12[TACC]10[CACC]2	69	0.0549363
			25B	[TATC]13[TACC]9[CACC]2	34	0.0270701
			25C	[TATC]11[TACC]11[CACC]2	5	0.00398089
			25D	[TATC]12[TACC]9[CACC]3	1	0.000796178
			25E	[TATC]14[TACC]8[CACC]2	2	0.00159236
		26	26A	[TATC]13[TACC]10[CACC]2	29	0.0230892
			26B	[TATC]14[TACC]9[CACC]2	5	0.00398089
			26C	[TATC]12[TACC]11[CACC]2	6	0.00477707
			26D	[TATC]14[TACC]8[CACC]3	1	0.000796178
		27	27A	[TATC]14[TACC]10[CACC]2	12	0.00955414
			27B	[TATC]13[TACC]11[CACC]2	2	0.00159236
	D8S1132	13.1	13.1A	[TCTA]14	2	0.00159236
		16	16A	[TCTA]6TCA[TCTA]10	10	0.00796178
		17	17A	[TCTA]6TCA[TCTA]11	126	0.100318
			17B	[TCTA]5TCA[TCTA]10[TCTG]1[TCTA]1	5	0.00398089
			17C	[TCTA]5TCA[TCTA]12	1	0.000796178
		18	18A	[TCTA]6TCA[TCTA]12	261	0.207803
			18B	[TCTA]5TCA[TCTA]11[TCTG]1[TCTA]1	15	0.0119427
			18C	[TCTA]7TCA[TCTA]11	2	0.00159236
			18D	[TCTA]5TCA[TCTA]13	3	0.00238854
			18E	[TCTA]3[TCGA]1[TCTA]2TCA[TCTA]12	1	0.000796178
		19	19A	[TCTA]6TCA[TCTA]13	231	0.183917
			19B	[TCTA]9TCA[TCTA]10	10	0.00796178
			19C	[TCTA]8TCA[TCTA]11	3	0.00238854
			19D	[TCTA]5TCA[TCTA]12[TCTG]1[TCTA]1	2	0.00159236
			19E	[TCTA]5TCA[TCTA]14	2	0.00159236
			19F	[TCTA]9TCA[TCTA]8[TCTG]1[TCTA]1	1	0.000796178
		20	20A	[TCTA]10TCA[TCTA]10	23	0.0183121
			20B	[TCTA]6TCA[TCTA]14	88	0.0700637
			20C	[TCTA]8TCA[TCTA]10[TCTG]1[TCTA]1	11	0.00875796
			20D	[TCTA]9TCA[TCTA]11	51	0.0406051
			20E	[TCTA]5TCA[TCTA]13[TCTG]1[TCTA]1	6	0.00477707
			20F	[TCTA]8TCA[TCTA]12	1	0.000796178
			20G	[TCTA]5TCA[TCTA]15	1	0.000796178
			20H	[TCTA]11TCA[TCTA]9	2	0.00159236
			20I	[TCTA]7TCA[TCTA]13	1	0.000796178
			20J	[TCTA]7TCA[TCTA]11[TCTG]1[TCTA]1	1	0.000796178
		21	21A	[TCTA]10TCA[TCTA]11	70	0.0557325
			21B	[TCTA]9TCA[TCTA]12	42	0.0334395
			21C	[TCTA]11TCA[TCTA]10	19	0.0151274
			21D	[TCTA]6TCA[TCTA]15	20	0.0159236
			21E	[TCTA]8TCA[TCTA]11[TCTG]1[TCTA]1	38	0.0302548
			21F	[TCTA]7TCA[TCTA]12[TCTG]1[TCTA]1	1	0.000796178
			21G	[TCTA]9TCA[TCTA]10[TCTG]1[TCTA]1	1	0.000796178
		22	22A	[TCTA]10TCA[TCTA]12	55	0.0437898
			22B	[TCTA]8TCA[TCTA]12[TCTG]1[TCTA]1	20	0.0159236
			22C	[TCTA]11TCA[TCTA]11	28	0.022293
			22D	[TCTA]9TCA[TCTA]13	10	0.00796178
			22E	[TCTA]9TCA[TCTA]11[TCTG]1[TCTA]1	1	0.000796178
			22F	[TCTA]6TCA[TCTA]16	4	0.00318471
		23	23A	[TCTA]10TCA[TCTA]13	27	0.0214968
			23B	[TCTA]11TCA[TCTA]12	23	0.0183121
			23C	[TCTA]8TCA[TCTA]13[TCTG]1[TCTA]1	8	0.00636943
			23D	[TCTA]12TCA[TCTA]11	3	0.00238854
			23E	[TCTA]9TCA[TCTA]14	4	0.00318471
			23F	[TCTA]10TCA[TCTA]11[TCTG]1[TCTA]1	2	0.00159236
			23G	[TCTA]9TCA[TCTA]12[TCTG]1[TCTA]1	1	0.000796178
		24	24A	[TCTA]11TCA[TCTA]13	5	0.00398089
			24B	[TCTA]12TCA[TCTA]12	1	0.000796178
			24C	[TCTA]10TCA[TCTA]14	9	0.00716561
		25	25A	[TCTA]10TCA[TCTA]15	2	0.00159236
			25B	[TCTA]11TCA[TCTA]14	1	0.000796178
		26	26A	[TCTA]12TCA[TCTA]14	1	0.000796178
	D11S2368	15	15A	[TATC]3[TGTC]2[TATC]10	1	0.000796178
			15B	[TATC]3[TGTC]3[TATC]9	2	0.00159236
			15C	[TATC]3[TGTC]4[TATC]8	1	0.000796178
		16	16A	[TATC]3[TGTC]3[TATC]10	30	0.0238854
			16B	[TATC]3[TGTC]2[TATC]11	3	0.00238854
			16C	[TATC]3[TGTC]4[TATC]9	17	0.013535
		17	17A	[TATC]3[TGTC]4[TATC]10	145	0.115446
			17B	[TATC]3[TGTC]2[TATC]12	14	0.0111465
			17C	[TATC]3[TGTC]3[TATC]11	13	0.0103503
			17D	[TATC]3[TGTC]1[TATC]13	1	0.000796178
		18	18A	[TATC]3[TGTC]4[TATC]11	93	0.0740446
			18B	[TATC]3[TGTC]2[TATC]13	46	0.0366242
			18C	[TATC]3[TGTC]3[TATC]12	11	0.00875796
			18D	[TATC]3[TGTC]1[TATC]14	1	0.000796178
		19	19A	[TATC]3[TGTC]4[TATC]12	170	0.13535
			19B	[TATC]3[TGTC]2[TATC]14	40	0.0318471
			19C	[TATC]3[TGTC]3[TATC]13	12	0.00955414
		20	20A	[TATC]3[TGTC]4[TATC]13	167	0.132962
			20B	[TATC]3[TGTC]3[TATC]14	21	0.0167197
			20C	[TATC]3[TGTC]2[TATC]15	23	0.0183121
			20D	[TATC]2[TGTC]4[TATC]14	1	0.000796178
		21	21A	[TATC]3[TGTC]4[TATC]14	222	0.176752
			21B	[TATC]3[TGTC]2[TATC]16	8	0.00636943
			21C	[TATC]2[TGTC]4[TATC]15	1	0.000796178
			21D	[TATC]3[TGTC]3[TATC]15	9	0.00716561
			21E	[TATC]3[TGTC]5[TATC]13	9	0.00716561
		22	22A	[TATC]3[TGTC]4[TATC]15	109	0.0867834
			22B	[TATC]3[TGTC]2[TATC]17	1	0.000796178
			22C	[TATC]3[TGTC]5[TATC]14	9	0.00716561
			22D	[TATC]3[TGTC]3[TATC]16	2	0.00159236
		23	23A	[TATC]3[TGTC]4[TATC]16	49	0.0390127
			23B	[TATC]3[TGTC]5[TATC]15	1	0.000796178
		24	24A	[TATC]3[TGTC]4[TATC]17	23	0.0183121
		25	25A	[TATC]3[TGTC]4[TATC]18	1	0.000796178
	D12ATA63	10	10A	[TTG]3[TTA]7	3	0.00238854
		12	12A	[TTG]3[TTA]9	458	0.36465
		13	13A	[TTG]3[TTA]10	4	0.00318471
		14	14A	[TTG]3[TTA]11	50	0.0398089
		15	15A	[TTG]3[TTA]12	11	0.00875796
		16	16A	[TTG]3[TTA]13	315	0.250796
		17	17A	[TTG]3[TTA]14	288	0.229299
			17B	[TTG]4[TTA]13	2	0.00159236
		18	18A	[TTG]3[TTA]15	101	0.080414
		19	19A	[TTG]3[TTA]16	21	0.0167197
		20	20A	[TTG]3[TTA]17	3	0.00238854
	D12S391	15	15A	[AGAT]8[AGAC]6[AGAT]1	21	0.0167197
		16	16A	[AGAT]9[AGAC]6[AGAT]1	4	0.00318471
			16B	[AGAT]10[AGAC]5[AGAT]1	1	0.000796178
			16C	[AGAT]8[AGAC]7[AGAT]1	1	0.000796178
		17	17A	[AGAT]10[AGAC]6[AGAT]1	72	0.0573248
			17B	[AGAT]11[AGAC]5[AGAT]1	2	0.00159236
			17C	[AGAT]9[AGAC]7[AGAT]1	2	0.00159236
		18	18A	[AGAT]10[AGAC]7[AGAT]1	19	0.0151274
			18B	[AGAT]11[AGAC]6[AGAT]1	250	0.199045
			18C	[AGAT]12[AGAC]5[AGAT]1	3	0.00238854
			18D	[AGAT]9[AGAC]9	1	0.000796178
			18E	[AGAT]11[AGAC]7	3	0.00238854
		19	19A	[AGAT]12[AGAC]6[AGAT]1	178	0.14172
			19B	[AGAT]11[AGAC]7[AGAT]1	41	0.0326433
			19C	[AGAT]11[AGAC]8	8	0.00636943
			19D	[AGAT]10[AGAC]8[AGAT]1	5	0.00398089
			19E	[AGAT]13[AGAC]5[AGAT]1	1	0.000796178
		20	20A	[AGAT]13[AGAC]6[AGAT]1	127	0.101115
			20B	[AGAT]12[AGAC]8	6	0.00477707
			20C	[AGAT]12[AGAC]7[AGAT]1	60	0.0477707
			20D	[AGAT]11[AGAC]8[AGAT]1	30	0.0238854
			20E	[AGAT]11[AGAC]9	7	0.00557325
			20F	[AGAT]14[AGAC]5[AGAT]1	3	0.00238854
			20G	[AGAT]13[AGAC]7	1	0.000796178
		21	21A	[AGAT]12[AGAC]9	34	0.0270701
			21B	[AGAT]12[AGAC]8[AGAT]1	69	0.0549363
			21C	[AGAT]14[AGAC]6[AGAT]1	23	0.0183121
			21D	[AGAT]13[AGAC]7[AGAT]1	20	0.0159236
			21E	[AGAT]13[AGAC]8	3	0.00238854
		22	22A	[AGAT]13[AGAC]8[AGAT]1	57	0.0453822
			22B	[AGAT]15[AGAC]6[AGAT]1	4	0.00318471
			22C	[AGAT]14[AGAC]7[AGAT]1	14	0.0111465
			22D	[AGAT]13[AGAC]9	43	0.0342357
			22E	[AGAT]12[AGAC]10	15	0.0119427
			22F	[AGAT]12[AGAC]9[AGAT]1	3	0.00238854
			22G	[AGAT]14[AGAC]8	3	0.00238854
		23	23A	[AGAT]14[AGAC]9	26	0.0207006
			23B	[AGAT]14[AGAC]8[AGAT]1	29	0.0230892
			23C	[AGAT]13[AGAC]9[AGAT]1	9	0.00716561
			23D	[AGAT]13[AGAC]10	4	0.00318471
			23E	[AGAT]1[AGTT]1[AGAT]11[AGAC]10	1	0.000796178
			23F	[AGAT]16[AGAC]6[AGAT]1	1	0.000796178
		24	24A	[AGAT]14[AGAC]10	2	0.00159236
			24B	[AGAT]15[AGAC]9	13	0.0103503
			24C	[AGAT]15[AGAC]8[AGAT]1	8	0.00636943
			24D	[AGAT]17[AGAC]6[AGAT]1	1	0.000796178
			24E	[AGAT]14[AGAC]9[AGAT]1	8	0.00636943
		25	25A	[AGAT]16[AGAC]8[AGAT]1	9	0.00716561
			25B	[AGAT]15[AGAC]10	3	0.00238854
			25C	[AGAT]15[AGAC]9[AGAT]1	1	0.000796178
			25D	[AGAT]16[AGAC]9	1	0.000796178
		26	26A	[AGAT]17[AGAC]9	1	0.000796178
			26B	[AGAT]17[AGAC]8[AGAT]1	2	0.00159236
		27	27A	[AGAT]8[AGAG]1[AGAT]3[AGAC]1[AGAT]5[AGAC]8[AGAT]1	3	0.00238854
	D13S325	13.1	13.1A	[TCTA]14	1	0.000796178
		16	16A	[TCTA]9TCA[TCTA]7	3	0.00238854
		17	17A	[TCTA]7TCA[TCTA]10	6	0.00477707
			17B	[TCTA]8TCA[TCTA]9	2	0.00159236
		18	18A	[TCTA]7TCA[TCTA]11	9	0.00716561
			18B	[TCTA]9TCA[TCTA]9	33	0.0262739
			18C	[TCTA]8TCA[TCTA]10	17	0.013535
			18D	[TCTA]10TCA[TCTA]8	1	0.000796178
		19	19A	[TCTA]9TCA[TCTA]10	220	0.175159
			19B	[TCTA]10TCA[TCTA]9	25	0.0199045
			19C	[TCTA]8TCA[TCTA]11	6	0.00477707
			19D	[TCTA]11TCA[TCTA]8	14	0.0111465
			19E	[TCTA]7TCA[TCTA]12	2	0.00159236
			19F	[TGTA]1[TCTA]8TCA[TCTA]10	1	0.000796178
		20	20A	[TCTA]9TCA[TCTA]11	179	0.142516
			20B	[TCTA]10TCA[TCTA]10	123	0.0979299
			20C	[TCTA]11TCA[TCTA]9	41	0.0326433
		21	21A	[TCTA]11TCA[TCTA]10	164	0.130573
			21B	[TCTA]10TCA[TCTA]11	117	0.0931529
			21C	[TCTA]8[TCTG]1[TCTA]1TCA[TCTA]11	1	0.000796178
			21D	[TCTA]9TCA[TCTA]12	18	0.0143312
			21E	[TCTA]12TCA[TCTA]9	4	0.00318471
			21F	[TCTA]10TCATCCA[TCTA]10	8	0.00636943
			21G	[TCTA]11TCATCCA[TCTA]9	1	0.000796178
		22	22A	[TCTA]12TCA[TCTA]10	42	0.0334395
			22B	[TCTA]11TCA[TCTA]11	104	0.0828025
			22C	[TCTA]10TCA[TCTA]12	17	0.013535
			22D	[TCTA]10TCATCCA[TCTA]11	7	0.00557325
			22E	[TCTA]9TCA[TCTA]13	5	0.00398089
			22F	[TCTA]4[TATA]1[TCTA]8TCA[TCTA]9	1	0.000796178
			22G	[TCTA]11TCATCCA[TCTA]10	1	0.000796178
		23	23A	[TCTA]11TCA[TCTA]12	10	0.00796178
			23B	[TCTA]12TCA[TCTA]11	36	0.0286624
			23C	[TCTA]4[TATA]1[TCTA]9TCA[TCTA]9	1	0.000796178
			23D	[TCTA]12TCATCCA[TCTA]10	4	0.00318471
			23E	[TCTA]10TCA[TCTA]13	1	0.000796178
			23F	[TCTA]13TCA[TCTA]10	3	0.00238854
			23G	[TCTA]11TCATCCA[TCTA]11	1	0.000796178
			23H	[TCTA]10TCATCCA[TCTA]12	1	0.000796178
		24	24A	[TCTA]12TCA[TCTA]12	6	0.00477707
			24B	[TCTA]4[TATA]1[TCTA]9TCA[TCTA]10	5	0.00398089
			24C	[TCTA]13TCA[TCTA]11	8	0.00636943
		25	25A	[TCTA]4[TATA]1[TCTA]9TCA[TCTA]11	2	0.00159236
			25B	[TCTA]12TCA[TCTA]13	1	0.000796178
		25.3	25.3A	[TCTA]9TCA[TCTA]5[TCA]1[TCTA]11	1	0.000796178
		26	26A	[TCTA]4[TATA]1[TCTA]9TCA[TCTA]12	1	0.000796178
			26B	[TCTA]4[TATA]1[TCTA]10TCA[TCTA]11	1	0.000796178
			26C	[TCTA]4[TATA]1[TCTA]11TCA[TCTA]10	1	0.000796178
	D1S1656	11	11A	[TCTA]11	75	0.0597134
		12	12A	[CCTA]1[TCTA]11	19	0.0151274
			12B	[TCTA]12	28	0.022293
		13	13A	[CCTA]1[TCTA]12	57	0.0453822
			13B	[TCTA]13	97	0.0772293
		14	14A	[CCTA]1[TCTA]13	73	0.058121
			14B	[TCTA]14	27	0.0214968
		14.3	14.3A	[CCTA]1[TCTA]9[TCA]1[TCTA]4	3	0.00238854
		15	15A	[CCTA]1[TCTA]14	347	0.276274
			15B	[TCTA]15	5	0.00398089
		16	16A	[CCTA]1[TCTA]15	256	0.203822
			16B	[TCTA]16	3	0.00238854
		16.3	16.3A	[CCTA]1[TCTA]11[TCA]1[TCTA]4	5	0.00398089
		17	17A	[CCTA]1[TCTA]16	116	0.0923567
		17.3	17.3A	[CCTA]1[TCTA]12[TCA]1[TCTA]4	98	0.0780255
		18	18A	[CCTA]1[TCTA]17	18	0.0143312
		18.3	18.3A	[CCTA]1[TCTA]13[TCA]1[TCTA]4	27	0.0214968
		19	19A	[CCTA]1[TCTA]18	1	0.000796178
		19.3	19.3A	[CCTA]1[TCTA]14[TCA]1[TCTA]4	1	0.000796178
	D21S11	27	27A	[TCTA]6[TCTG]5[TCTA]3TA[TCTA]3TCA[TCTA]2TCCATA[TCTA]8	4	0.00318471
		28	28A	[TCTA]6[TCTG]5[TCTA]3TA[TCTA]3TCA[TCTA]2TCCATA[TCTA]9	26	0.0207006
			28B	[TCTA]4[TCTG]6[TCTA]3TA[TCTA]3TCA[TCTA]2TCCATA[TCTA]10	21	0.0167197
			28C	[TCTA]5[TCTG]6[TCTA]3TA[TCTA]3TCA[TCTA]2TCCATA[TCTA]9	2	0.00159236
			28D	[TCTA]6[TCTG]5[TCTA]2TA[TCTA]3TCA[TCTA]2TCCATA[TCTA]10	1	0.000796178
		28.2	28.2A	[TCTA]5[TCTG]6[TCTA]3TA[TCTA]3TCA[TCTA]2TCCATA[TCTA]8[TA]1[TCTA]1	4	0.00318471
		29	29A	[TCTA]6[TCTG]5[TCTA]3TA[TCTA]3TCA[TCTA]2TCCATA[TCTA]10	202	0.160828
			29B	[TCTA]4[TCTG]6[TCTA]3TA[TCTA]3TCA[TCTA]2TCCATA[TCTA]11	108	0.0859873
			29C	[TCTA]5[TCTG]6[TCTA]3TA[TCTA]2TCA[TCTA]2TCCATA[TCTA]11	15	0.0119427
			29D	[TCTA]5[TCTG]6[TCTA]3TA[TCTA]3TCA[TCTA]2TCCATA[TCTA]10	20	0.0159236
			29E	[TCTA]5[TCTG]5[TCTA]3TA[TCTA]2TCA[TCTA]2TCCATA[TCTA]12	5	0.00398089
			29F	[TCTA]6[TCTG]5[TCTA]3TA[TCTA]1[TTTA]1[TCTA]1TCA[TCTA]2TCCATA[TCTA]10	2	0.00159236
			29G	[TCTA]7[TCTG]5[TCTA]3TA[TCTA]3TCA[TCTA]2TCCATA[TCTA]9	1	0.000796178
			29H	[TCTA]5[TCTG]5[TCTA]3TA[TCTA]3TCA[TCTA]2TCCATA[TCTA]11	1	0.000796178
			29I	[TCTA]5[TCTG]6[TCTA]3TA[TCTA]3TCA[TCTA]12TATCTA	1	0.000796178
		29.2	29.2A	[TCTA]5[TCTG]6[TCTA]3TA[TCTA]3TCA[TCTA]2TCCATA[TCTA]9[TA]1[TCTA]1	2	0.00159236
		30	30A	[TCTA]6[TCTG]5[TCTA]3TA[TCTA]3TCA[TCTA]2TCCATA[TCTA]11	162	0.128981
			30B	[TCTA]5[TCTG]6[TCTA]3TA[TCTA]3TCA[TCTA]2TCCATA[TCTA]11	74	0.0589172
			30C	[TCTA]5[TCTG]5[TCTA]3TA[TCTA]3TCA[TCTA]2TCCATA[TCTA]12	6	0.00477707
			30D	[TCTA]4[TCTG]6[TCTA]3TA[TCTA]3TCA[TCTA]2TCCATA[TCTA]12	54	0.0429936
			30E	[TCTA]5[TCTG]6[TCTA]3TA[TCTA]2TCA[TCTA]2TCCATA[TCTA]12	3	0.00238854
			30F	[TCTA]7[TCTG]5[TCTA]3TA[TCTA]3TCA[TCTA]2TCCATA[TCTA]10	35	0.0278662
			30G	[TCTA]6[TCTG]6[TCTA]3TA[TCTA]3TCA[TCTA]2TCCATA[TCTA]10	1	0.000796178
		30.2	30.2A	[TCTA]5[TCTG]5[TCTA]3TA[TCTA]3TCA[TCTA]2TCCATA[TCTA]11[TA]1[TCTA]1	3	0.00238854
			30.2B	[TCTA]5[TCTG]6[TCTA]3TA[TCTA]3TCA[TCTA]2TCCATA[TCTA]10[TA]1[TCTA]1	9	0.00716561
		30.3	30.3A	[TCTA]6[TCTG]5[TCTA]3TA[TCTA]3TCA[TCTA]2TCCATA[TCTA]5[TCA]1[TCTA]6	13	0.0103503
		31	31A	[TCTA]5[TCTG]6[TCTA]3TA[TCTA]3TCA[TCTA]2TCCATA[TCTA]12	39	0.031051
			31B	[TCTA]7[TCTG]5[TCTA]3TA[TCTA]3TCA[TCTA]2TCCATA[TCTA]11	33	0.0262739
			31C	[TCTA]8[TCTG]5[TCTA]3TA[TCTA]3TCA[TCTA]2TCCATA[TCTA]10	9	0.00716561
			31D	[TCTA]4[TCTG]6[TCTA]3TA[TCTA]3TCA[TCTA]2TCCATA[TCTA]13	10	0.00796178
			31E	[TCTA]5[TCTG]6[TCTA]3TA[TCTA]2TCA[TCTA]2TCCATA[TCTA]13	2	0.00159236
			31F	[TCTA]6[TCTG]5[TCTA]3TA[TCTA]3TCA[TCTA]2TCCATA[TCTA]12	21	0.0167197
			31G	[TCTA]5[TCTG]5[TCTA]3TA[TCTA]3TCA[TCTA]2TCCATA[TCTA]13	1	0.000796178
		31.2	31.2A	[TCTA]5[TCTG]6[TCTA]3TA[TCTA]3TCA[TCTA]2TCCATA[TCTA]11[TA]1[TCTA]1	58	0.0461783
			31.2B	[TCTA]5[TCTG]5[TCTA]3TA[TCTA]3TCA[TCTA]2TCCATA[TCTA]12[TA]1[TCTA]1	14	0.0111465
		32	32A	[TCTA]6[TCTG]5[TCTA]3TA[TCTA]3TCA[TCTA]2TCCATA[TCTA]13	4	0.00318471
			32B	[TCTA]5[TCTG]6[TCTA]3TA[TCTA]3TCA[TCTA]2TCCATA[TCTA]13	26	0.0207006
			32C	[TCTA]5[TCTG]7[TCTA]3TA[TCTA]3TCA[TCTA]2TCCATA[TCTA]12	3	0.00238854
			32D	[TCTA]7[TCTG]5[TCTA]3TA[TCTA]3TCA[TCTA]2TCCATA[TCTA]12	4	0.00318471
			32E	[TCTA]8[TCTG]5[TCTA]3TA[TCTA]3TCA[TCTA]2TCCATA[TCTA]11	3	0.00238854
			32F	[TCTA]6[TCTG]6[TCTA]3TA[TCTA]3TCA[TCTA]2TCCATA[TCTA]12	1	0.000796178
			32G	[TCTA]7[TCTG]6[TCTA]3TA[TCTA]3TCA[TCTA]2TCCATA[TCTA]11	1	0.000796178
			32H	[TCTA]9[TCTG]5[TCTA]3TA[TCTA]3TCA[TCTA]2TCCATA[TCTA]10	1	0.000796178
		32.2	32.2A	[TCTA]5[TCTG]6[TCTA]3TA[TCTA]3TCA[TCTA]2TCCATA[TCTA]12[TA]1[TCTA]1	163	0.129777
			32.2B	[TCTA]5[TCTG]5[TCTA]3TA[TCTA]3TCA[TCTA]2TCCATA[TCTA]13[TA]1[TCTA]1	21	0.0167197
			32.2C	[TCTA]5[TCTG]6[TCTA]3[TA]1[TCTA]3[TCATCGA]1[TCTA]1[TCCATA]1[TCTA]12[TA]1[TCTA]1	1	0.000796178
			32.2D	[TCTA]5[TCTG]6[TCTA]3TA[TCTA]4TCA[TCTA]2TCCATA[TCTA]11[TA]1[TCTA]1	1	0.000796178
		32.3	32.3A	[TCTA]5[TCTG]6[TCTA]3TA[TCTA]3TCA[TCTA]2TCCATA[TCTA]3[TCA]1[TCTA]10	1	0.000796178
		33	33A	[TCTA]6[TCTG]6[TCTA]3TA[TCTA]3TCA[TCTA]2TCCATA[TCTA]13	3	0.00238854
			33B	[TCTA]5[TCTG]6[TCTA]3TA[TCTA]3TCA[TCTA]2TCCATA[TCTA]14	3	0.00238854
		33.2	33.2A	[TCTA]5[TCTG]5[TCTA]3TA[TCTA]3TCA[TCTA]2TCCATA[TCTA]14[TA]1[TCTA]1	1	0.000796178
			33.2B	[TCTA]5[TCTG]6[TCTA]3TA[TCTA]3TCA[TCTA]2TCCATA[TCTA]13[TA]1[TCTA]1	46	0.0366242
			33.2C	[TCTA]5[TCTG]6[TCTA]3TA[TCTA]4TCA[TCTA]2TCCATA[TCTA]12[TA]1[TCTA]1	3	0.00238854
		34.2	34.2A	[TCTA]5[TCTG]8[TCTA]3TA[TCTA]3TCA[TCTA]2TCCATA[TCTA]12[TA]1[TCTA]1	1	0.000796178
			34.2B	[TCTA]5[TCTG]6[TCTA]3TA[TCTA]3TCA[TCTA]2TCCATA[TCTA]14[TA]1[TCTA]1	5	0.00398089
		35.2	35.2A	[TCTA]5[TCTG]6[TCTA]3TA[TCTA]3TCA[TCTA]2TCCATA[TCTA]15[TA]1[TCTA]1	2	0.00159236
	D2S441	9.1	9.1A	[A]1[TCTA]9	44	0.0350318
		9.3	9.3A	[TCTA]4[TCA]1[TCTA]5	1	0.000796178
		10	10A	[TCTA]8[TCTG]1[TCTA]1	162	0.128981
			10B	[TCTA]10	137	0.109076
		10.1	10.1A	[A]1[TCTA]10	2	0.00159236
		11	11A	[TCTA]11	374	0.297771
			11B	[TCTA]9[TCTG]1[TCTA]1	16	0.0127389
		11.3	11.3A	[TCTA]4[TCA]1[TCTA]7	82	0.0652866
		12	12A	[TCTA]12	249	0.198248
			12B	[TCTA]1[TGTA]1[TCTA]10	1	0.000796178
			12C	[TCTA]10[TCTG]1[TCTA]1	1	0.000796178
		13	13A	[TCTA]13	15	0.0119427
			13B	[TCTA]10[TTTA]1[TCTA]2	7	0.00557325
			13C	[TCTA]11[TCTG]1[TCTA]1	4	0.00318471
		14	14A	[TCTA]11[TTTA]1[TCTA]2	154	0.122611
		15	15A	[TCTA]12[TTTA]1[TCTA]2	6	0.00477707
		16	16A	[TCTA]13[TTTA]1[TCTA]2	1	0.000796178
	D3S1358	13	13A	[TCTA]1[TCTG]2[TCTA]10	3	0.00238854
		14	14A	[TCTA]1[TCTG]2[TCTA]11	29	0.0230892
			14B	[TCTA]1[TCTG]3[TCTA]10	1	0.000796178
			14C	[TCTA]1[TCTG]1[TCTA]12	1	0.000796178
		15	15A	[TCTA]1[TCTG]2[TCTA]12	427	0.339968
			15B	[TCTA]1[TCTG]3[TCTA]11	5	0.00398089
			15C	[TCTA]1[TCTG]1[TCTA]13	20	0.0159236
		16	16A	[TCTA]1[TCTG]2[TCTA]13	326	0.259554
			16B	[TCTA]1[TCTG]3[TCTA]12	101	0.080414
			16C	[TCTA]1[TCTG]1[TCTA]14	3	0.00238854
			16D	[TCTA]1[TCTG]4[TCTA]11	2	0.00159236
		17	17A	[TCTA]1[TCTG]3[TCTA]13	97	0.0772293
			17B	[TCTA]1[TCTG]2[TCTA]14	163	0.129777
			17C	[TCTA]1[TCTG]4[TCTA]12	2	0.00159236
		18	18A	[TCTA]1[TCTG]3[TCTA]14	50	0.0398089
			18B	[TCTA]1[TCTG]2[TCTA]15	21	0.0167197
		19	19A	[TCTA]1[TCTG]3[TCTA]15	3	0.00238854
			19B	[TCTA]1[TCTG]2[TCTA]16	2	0.00159236
	D3S4529	11	11A	[GATA]4[AATA]1[GATA]6	1	0.000796178
		12	12A	[GATA]4[AATA]1[GATA]7	249	0.198248
		13	13A	[GATA]4[AATA]1[GATA]8	354	0.281847
			13B	[GATA]4[AATAGACA]1[GATA]7	1	0.000796178
		14	14A	[GATA]4[AATA]1[GATA]9	387	0.308121
		15	15A	[GATA]4[AATA]1[GATA]10	225	0.17914
		16	16A	[GATA]4[AATA]1[GATA]11	38	0.0302548
		17	17A	[GATA]4[AATA]1[GATA]12	1	0.000796178
	D4S2366	9	9A	[GATA]5[GATT]2[GATA]2GAC[GATA]2	401	0.319268
		10	10A	[GATA]7[GATT]1[GATA]2GAC[GATA]2	46	0.0366242
			10B	[GATA]7[GATT]2[GATA]1GAC[GATA]2	33	0.0262739
		11	11A	[GATA]8[GATT]2[GATA]1GAC[GATA]2	453	0.360669
			11B	[GATA]7[GATT]3[GATA]1GAC[GATA]2	3	0.00238854
			11C	[GATA]8[GATT]1[GATA]2GAC[GATA]2	1	0.000796178
		12	12A	[GATA]9[GATT]2[GATA]1GAC[GATA]2	134	0.106688
		13	13A	[GATA]10[GATT]2[GATA]1GAC[GATA]2	94	0.0748408
		14	14A	[GATA]11[GATT]2[GATA]1GAC[GATA]2	81	0.0644904
		15	15A	[GATA]12[GATT]2[GATA]1GAC[GATA]2	9	0.00716561
		16	16A	[GATA]13[GATT]2[GATA]1GAC[GATA]2	1	0.000796178
	D6S474	13	13A	[AGAT]5[GATA]8	1	0.000796178
		14	14A	[AGAT]5[GATA]9	433	0.344745
			14B	[AGAT]4[GATA]10	4	0.00318471
		15	15A	[AGAT]5[GATA]10	474	0.377389
			15B	[AGAT]4[GATA]11	1	0.000796178
		16	16A	[AGAT]5[GATA]11	174	0.138535
		17	17A	[AGAT]5[GATA]12	129	0.102707
		18	18A	[AGAT]5[GATA]13	37	0.0294586
		19	19A	[AGAT]5[GATA]14	2	0.00159236
		20	20A	[AGAT]5[GATA]15	1	0.000796178
	D6S477	10	10A	[TCTA]2[TA]1[TCTA]2[TA]1[TCTA]9	12	0.00955414
		10.2	10.2A	[TCTA]2[TA]1[TCTA]12	1	0.000796178
		11	11A	[TCTA]2[TA]1[TCTA]2[TA]1[TCTA]10	3	0.00238854
		12	12A	[TCTA]2[TA]1[TCTA]2[TA]1[TCTA]11	72	0.0573248
		13	13A	[TCTA]2[TA]1[TCTA]2[TA]1[TCTA]12	252	0.200637
			13B	[TCTA]2[TA]1[TCTA]2[TA]1[TCTA]1[TCTG]1[TCTA]10	6	0.00477707
		14	14A	[TCTA]2[TA]1[TCTA]2[TA]1[TCTA]1[TCTG]1[TCTA]11	157	0.125
			14B	[TCTA]2[TA]1[TCTA]2[TA]1[TCTA]13	86	0.0684713
		15	15A	[TCTA]2[TA]1[TCTA]2[TA]1[TCTA]1[TCTGTCTG]1[TCTA]11	11	0.00875796
			15B	[TCTA]2[TA]1[TCTA]2[TA]1[TCTA]1[TCTG]1[TCTA]12	347	0.276274
			15C	[TCTA]2[TA]1[TCTA]2[TA]1[TCTA]14	38	0.0302548
		16	16A	[TCTA]2[TA]1[TCTA]2[TA]1[TCTA]1[TCTG]1[TCTA]13	191	0.15207
			16B	[TCTA]2[TA]1[TCTA]2[TA]1[TCTA]1[TCTGTCTG]1[TCTA]12	17	0.013535
			16C	[TCTA]2[TA]1[TCTA]2[TA]1[TCTA]15	3	0.00238854
		17	17A	[TCTA]2[TA]1[TCTA]2[TA]1[TCTA]1[TCTG]1[TCTA]14	49	0.0390127
		18	18A	[TCTA]2[TA]1[TCTA]2[TA]1[TCTA]1[TCTG]1[TCTA]15	11	0.00875796
	D7S820	7	7A	[TATC]7	2	0.00159236
		8	8A	[TATC]8	184	0.146497
		9	9A	[TATC]9	65	0.0517516
		9.1	9.1A	[TATC]9[T]1	16	0.0127389
		10	10A	[TATC]10	195	0.155255
			10B	[TATC]8[TGTC]1[TATC]1	1	0.000796178
		11	11A	[TATC]11	427	0.339968
			11B	[TATC]7[TACC]1[TATC]3	13	0.0103503
			11C	[TATC]9[TGTC]1[TATC]1	1	0.000796178
		11.1	11.1A	[TATC]11[T]1	1	0.000796178
		12	12A	[TATC]12	292	0.232484
		13	13A	[TATC]13	52	0.0414013
		14	14A	[TATC]14	7	0.00557325
	D8S1179	8	8A	[TCTA]8	3	0.00238854
		10	10A	[TCTA]10	160	0.127389
		11	11A	[TCTA]11	156	0.124204
		12	12A	[TCTA]12	143	0.113854
			12B	[TCTA]1[TCTG]1[TCTA]10	28	0.022293
		13	13A	[TCTA]1[TCTG]1[TCTA]11	125	0.0995223
			13B	[TCTA]13	72	0.0573248
			13C	[TCTA]2[TCTG]1[TCTA]10	4	0.00318471
		14	14A	[TCTA]14	54	0.0429936
			14B	[TCTA]1[TCTG]1[TCTA]12	98	0.0780255
			14C	[TCTA]2[TCTG]1[TCTA]11	74	0.0589172
		15	15A	[TCTA]2[TCTG]1[TCTA]12	211	0.167994
			15B	[TCTA]1[TCTG]1[TCTA]13	13	0.0103503
			15C	[TCTA]15	3	0.00238854
		16	16A	[TCTA]2[TCTG]1[TCTA]13	86	0.0684713
			16B	[TCTA]1[TCTG]1[TCTA]14	1	0.000796178
			16C	[TCTA]16	1	0.000796178
		17	17A	[TCTA]2[TCTG]1[TCTA]14	19	0.0151274
		18	18A	[TCTA]2[TCTG]1[TCTA]15	5	0.00398089
	D9S1122	10	10A	[TAGA]10	44	0.0350318
			10B	[TAGA]1[TCGA]1[TAGA]8	4	0.00318471
		11	11A	[TAGA]1[TCGA]1[TAGA]9	101	0.080414
			11B	[TAGA]11	87	0.0692675
		12	12A	[TAGA]1[TCGA]1[TAGA]10	382	0.30414
			12B	[TAGA]12	96	0.0764331
			12C	[TAGA]1[TCGATCGA]1[TAGA]9	3	0.00238854
		13	13A	[TAGA]1[TCGA]1[TAGA]11	413	0.328822
			13B	[TAGA]13	24	0.0191083
		14	14A	[TAGA]1[TCGA]1[TAGA]12	78	0.0621019
			14B	[TAGA]14	5	0.00398089
		15	15A	[TAGA]1[TCGA]1[TAGA]13	16	0.0127389
			15B	[TAGA]15	2	0.00159236
		16	16A	[TAGA]1[TCGA]1[TAGA]14	1	0.000796178
	D9S925	16	16A	[TATA]2[TGTC]2[TATC]8[TACC]2[TATC]2	12	0.00955414
		17	17A	[TATA]2[TGTC]2[TATC]9[TACC]2[TATC]2	174	0.138535
			17B	[TATA]2[TGTC]2[TATC]8[TACC]3[TATC]2	4	0.00318471
		18	18A	[TATA]2[TGTC]2[TATC]9[TACC]3[TATC]2	52	0.0414013
			18B	[TATA]2[TGTC]2[TATC]10[TACC]2[TATC]2	222	0.176752
			18C	[TATA]2[TGTC]2[TATC]10[TCCC]1[TACC]1[TATC]2	1	0.000796178
		18.3	18.3A	[TATA]2[TGTC]2[TATC]10[ATC]1[TACC]2[TATC]2	3	0.00238854
		19	19A	[TATA]2[TGTC]2[TATC]10[TACC]3[TATC]2	310	0.246815
			19B	[TATA]2[TGTC]2[TATC]11[TACC]2[TATC]2	82	0.0652866
			19C	[TATA]2[TGTC]2[TATC]11[TCCC]1[TACC]1[TATC]2	1	0.000796178
		19.3	19.3A	[TATA]2[TGTC]2[TATC]11[ATC]1[TACC]2[TATC]2	16	0.0127389
		20	20A	[TATA]2[TGTC]2[TATC]11[TACC]3[TATC]2	271	0.215764
			20B	[TATA]2[TGTC]1[TATC]12[TACC]3[TATC]2	1	0.000796178
		20.3	20.3A	[TATA]2[TGTC]2[TATC]12[ATC]1[TACC]2[TATC]2	6	0.00477707
		21	21A	[TATA]2[TGTC]2[TATC]12[TACC]3[TATC]2	94	0.0748408
		22	22A	[TATA]2[TGTC]2[TATC]13[TACC]3[TATC]2	7	0.00557325
	vWA	14	14A	[TAGA]3[TGGA]1[TAGA]3[CAGA]4[TAGA]1[CAGA]1[TAGA]1	354	0.281847
			14B	[TAGA]9[CAGA]4[TAGA]1	9	0.00716561
		15	15A	[TAGA]10[CAGA]4[TAGA]1	31	0.0246815
			15B	[TAGA]11[CAGA]3[TAGA]1	5	0.00398089
		16	16A	[TAGA]11[CAGA]4[TAGA]1	202	0.160828
			16B	[TAGA]12[CAGA]3[TAGA]1	9	0.00716561
			16C	[TAGA]10[CAGA]5[TAGA]1	2	0.00159236
		17	17A	[TAGA]12[CAGA]4[TAGA]1	301	0.23965
			17B	[TAGA]13[CAGA]3[TAGA]1	10	0.00796178
			17C	[TAGA]11[CAGA]5[TAGA]1	3	0.00238854
		18	18A	[TAGA]13[CAGA]4[TAGA]1	223	0.177548
			18B	[TAGA]13[CAGA]5	1	0.000796178
			18C	[TAGA]12[CAGA]5[TAGA]1	1	0.000796178
			18D	[TAGA]14[CAGA]3[TAGA]1	3	0.00238854
		19	19A	[TAGA]14[CAGA]4[TAGA]1	83	0.0660828
			19B	[TAGA]13[CAGA]5[TAGA]1	1	0.000796178
		20	20A	[TAGA]15[CAGA]4[TAGA]1	17	0.013535
		21	21A	[TAGA]16[CAGA]4[TAGA]1	1	0.000796178
	D10S1248	8	8A	[GGAA]8	3	0.00238854
		11	11A	[GGAA]11	1	0.000796178
		12	12A	[GGAA]12	89	0.0708599
		13	13A	[GGAA]13	463	0.368631
		14	14A	[GGAA]14	289	0.230096
		15	15A	[GGAA]15	272	0.216561
		16	16A	[GGAA]16	127	0.101115
		17	17A	[GGAA]17	12	0.00955414
	D18S51	9	9A	[AGAA]9	1	0.000796178
		10	10A	[AGAA]10	3	0.00238854
		11	11A	[AGAA]11	8	0.00636943
		12	12A	[AGAA]12	50	0.0398089
		13	13A	[AGAA]13	222	0.176752
		14	14A	[AGAA]14	286	0.227707
		15	15A	[AGAA]15	232	0.184713
		16	16A	[AGAA]16	146	0.116242
		17	17A	[AGAA]17	92	0.0732484
		18	18A	[AGAA]18	64	0.0509554
		19	19A	[AGAA]19	46	0.0366242
		20	20A	[AGAA]20	30	0.0238854
		21	21A	[AGAA]21	30	0.0238854
		22	22A	[AGAA]22	23	0.0183121
		23	23A	[AGAA]23	14	0.0111465
		24	24A	[AGAA]24	6	0.00477707
		25	25A	[AGAA]25	3	0.00238854
	D18S535	9	9A	N8[AGAT]2N3[AGAT]8	280	0.22293
		10	10A	N8[AGAT]2N3[AGAT]9	46	0.0366242
		11	11A	N8[AGAT]2N3[AGAT]10	25	0.0199045
		12	12A	N8[AGAT]2N3[AGAT]11	121	0.0963376
		13	13A	N8[AGAT]2N3[AGAT]12	263	0.209395
		14	14A	N8[AGAT]2N3[AGAT]13	387	0.308121
		14.3	14.3A	N8[AGAT]2N3[AGAT]7[GAT]1[AGAT]6	2	0.00159236
		15	15A	N8[AGAT]2N3[AGAT]14	119	0.0947452
		16	16A	N8[AGAT]2N3[AGAT]15	13	0.0103503
	D19S253	7	7A	[ATCT]7	169	0.134554
		8	8A	[ATCT]8	35	0.0278662
		9	9A	[ATCT]9	17	0.013535
		10	10A	[ATCT]10	35	0.0278662
		11	11A	[ATCT]11	196	0.156051
		11.1	11.1A	[ATCT]10[A]1[ATCT]1	1	0.000796178
		12	12A	[ATCT]12	383	0.304936
		13	13A	[ATCT]13	283	0.225318
		14	14A	[ATCT]14	116	0.0923567
		15	15A	[ATCT]15	20	0.0159236
		16	16A	[ATCT]16	1	0.000796178
	D1GATA113	7	7A	[GATA]7	593	0.472134
		8	8A	[GATA]8	4	0.00318471
		11	11A	[GATA]11	154	0.122611
		12	12A	[GATA]12	442	0.351911
		13	13A	[GATA]13	59	0.0469745
		14	14A	[GATA]14	4	0.00318471
	D3S3045	9	9A	[AGAT]4AT[AGAT]6	409	0.325637
		10	10A	[AGAT]4AT[AGAT]7	47	0.0374204
		11	11A	[AGAT]4AT[AGAT]8	60	0.0477707
		12	12A	[AGAT]4AT[AGAT]9	163	0.129777
		13	13A	[AGAT]4AT[AGAT]10	314	0.25
		14	14A	[AGAT]4AT[AGAT]11	201	0.160032
		15	15A	[AGAT]4AT[AGAT]12	56	0.044586
		16	16A	[AGAT]4AT[AGAT]13	6	0.00477707
	D1S1677	10	10A	[TTCC]10	2	0.00159236
		11	11A	[TTCC]11	1	0.000796178
		12	12A	[TTCC]12	22	0.0175159
		13	13A	[TTCC]13	133	0.105892
		14	14A	[TTCC]14	599	0.476911
		15	15A	[TTCC]15	408	0.324841
		16	16A	[TTCC]16	73	0.058121
		17	17A	[TTCC]17	15	0.0119427
		18	18A	[TTCC]18	3	0.00238854
	D20S470	8	8A	[AGGA]8	1	0.000796178
		9	9A	[AGGA]9	30	0.0238854
		10	10A	[AGGA]10	131	0.104299
		11	11A	[AGGA]11	23	0.0183121
		12	12A	[AGGA]12	59	0.0469745
		13	13A	[AGGA]13	151	0.120223
		14	14A	[AGGA]14	172	0.136943
		15	15A	[AGGA]15	226	0.179936
		16	16A	[AGGA]16	255	0.203025
		17	17A	[AGGA]17	138	0.109873
		18	18A	[AGGA]18	52	0.0414013
		19	19A	[AGGA]19	12	0.00955414
		20	20A	[AGGA]20	6	0.00477707
	D5S818	7	7A	[ATCT]7	52	0.0414013
		8	8A	[ATCT]8	10	0.00796178
		9	9A	[ATCT]9	87	0.0692675
		10	10A	[ATCT]10	251	0.199841
		11	11A	[ATCT]11	390	0.31051
		12	12A	[ATCT]12	298	0.237261
		13	13A	[ATCT]13	156	0.124204
		14	14A	[ATCT]14	12	0.00955414
	D6S1017	7	7A	[GGAT]7	1	0.000796178
		8	8A	[GGAT]8	169	0.134554
		9	9A	[GGAT]9	5	0.00398089
		10	10A	[GGAT]10	588	0.468153
		11	11A	[GGAT]11	38	0.0302548
		12	12A	[GGAT]12	324	0.257962
		13	13A	[GGAT]13	120	0.0955414
		14	14A	[GGAT]14	9	0.00716561
		15	15A	[GGAT]15	2	0.00159236
	Penta-D	7	7A	[AAAGA]7	7	0.00557325
		8	8A	[AAAGA]8	89	0.0708599
		9	9A	[AAAGA]9	475	0.378185
		10	10A	[AAAGA]10	140	0.111465
		11	11A	[AAAGA]11	132	0.105096
		12	12A	[AAAGA]12	212	0.16879
		13	13A	[AAAGA]13	125	0.0995223
		14	14A	[AAAGA]14	55	0.0437898
		15	15A	[AAAGA]15	19	0.0151274
		16	16A	[AAAGA]16	1	0.000796178
		21	21A	[AAAGA]21	1	0.000796178
	Penta-E	5	5A	[TCTTT]5	72	0.0573248
		8	8A	[TCTTT]8	12	0.00955414
		9	9A	[TCTTT]9	13	0.0103503
		10	10A	[TCTTT]10	75	0.0597134
		11	11A	[TCTTT]11	224	0.178344
		12	12A	[TCTTT]12	166	0.132166
		13	13A	[TCTTT]13	70	0.0557325
		14	14A	[TCTTT]14	108	0.0859873
		15	15A	[TCTTT]15	91	0.0724522
		16	16A	[TCTTT]16	80	0.0636943
		17	17A	[TCTTT]17	79	0.0628981
		17.4	17.4A	[TCTTT]11[TTTT]1[TCTTT]6	2	0.00159236
		18	18A	[TCTTT]18	83	0.0660828
		18.4	18.4A	[TCTTT]12[TTTT]1[TCTTT]6	1	0.000796178
		19	19A	[TCTTT]19	62	0.0493631
		19.4	19.4A	[TCTTT]13[TTTT]1[TCTTT]6	1	0.000796178
		20	20A	[TCTTT]20	46	0.0366242
		20.4	20.4A	[TCTTT]14[TTTT]1[TCTTT]6	1	0.000796178
		21	21A	[TCTTT]21	25	0.0199045
		22	22A	[TCTTT]22	19	0.0151274
		23	23A	[TCTTT]23	16	0.0127389
		24	24A	[TCTTT]24	5	0.00398089
		25	25A	[TCTTT]25	3	0.00238854
		26	26A	[TCTTT]26	1	0.000796178
		28	28A	[TCTTT]28	1	0.000796178
	FGA	13	13A	[GGAA]2[GGAG]1[AAAG]5AGAAAAAA[GAAA]3	1	0.000796178
		16	16A	[GGAA]2[GGAG]1[AAAG]8AGAAAAAA[GAAA]3	2	0.00159236
		18	18A	[GGAA]2[GGAG]1[AAAG]10AGAAAAAA[GAAA]3	38	0.0302548
		19	19A	[GGAA]2[GGAG]1[AAAG]11AGAAAAAA[GAAA]3	60	0.0477707
		20	20A	[GGAA]2[GGAG]1[AAAG]12AGAAAAAA[GAAA]3	49	0.0390127
		21	21A	[GGAA]2[GGAG]1[AAAG]13AGAAAAAA[GAAA]3	169	0.134554
		21.2	21.2A	[GGAA]2[GGAG]1[AAAG]14AAAAAA[GAAA]3	4	0.00318471
		22	22A	[GGAA]2[GGAG]1[AAAG]14AGAAAAAA[GAAA]3	212	0.16879
		22.2	22.2A	[GGAA]2[GGAG]1[AAAG]15AAAAAA[GAAA]3	1	0.000796178
		23	23A	[GGAA]2[GGAG]1[AAAG]15AGAAAAAA[GAAA]3	286	0.227707
		23.2	23.2A	[GGAA]2[GGAG]1[AAAG]16AAAAAA[GAAA]3	22	0.0175159
		24	24A	[GGAA]2[GGAG]1[AAAG]16AGAAAAAA[GAAA]3	213	0.169586
		24.2	24.2A	[GGAA]2[GGAG]1[AAAG]17AAAAAA[GAAA]3	10	0.00796178
		25	25A	[GGAA]2[GGAG]1[AAAG]17AGAAAAAA[GAAA]3	105	0.0835987
		25.2	25.2A	[GGAA]2[GGAG]1[AAAG]18AAAAAA[GAAA]3	3	0.00238854
		26	26A	[GGAA]2[GGAG]1[AAAG]18AGAAAAAA[GAAA]3	68	0.0541401
		27	27A	[GGAA]2[GGAG]1[AAAG]19AGAAAAAA[GAAA]3	11	0.00875796
		28	28A	[GGAA]2[GGAG]1[AAAG]20AGAAAAAA[GAAA]3	2	0.00159236
	TH01	6	6A	[AATG]6	116	0.0923567
		7	7A	[AATG]7	356	0.283439
		8	8A	[AATG]8	91	0.0724522
		9	9A	[AATG]9	581	0.46258
		9.3	9.3A	[AATG]6[ATG]1[AATG]3	47	0.0374204
		10	10A	[AATG]10	64	0.0509554
		11	11A	[AATG]11	1	0.000796178
	TPOX	7	7A	[AATG]7	1	0.000796178
		8	8A	[AATG]8	718	0.571656
		9	9A	[AATG]9	157	0.125
		10	10A	[AATG]10	37	0.0294586
		11	11A	[AATG]11	321	0.255573
		12	12A	[AATG]12	22	0.0175159
Y-STR	DYS390	22	22A	[TAGA]4[CAGA]1[TAGA]9[CAGA]8	21	0.0383912
			22B	[TAGA]4[CAGA]1[TAGA]10[CAGA]7	5	0.00914077
		23	23A	[TAGA]4[CAGA]1[TAGA]10[CAGA]8	368	0.672761
		24	24A	[TAGA]4[CAGA]1[TAGA]11[CAGA]8	74	0.135283
			24B	[TAGA]4[CAGA]1[TAGA]10[CAGA]9	28	0.0511883
		25	25A	[TAGA]4[CAGA]1[TAGA]12[CAGA]8	31	0.0566728
			25B	[TAGA]4[CAGA]1[TAGA]11[CAGA]9	13	0.023766
		26	26A	[TAGA]4[CAGA]1[TAGA]13[CAGA]8	7	0.0127971
	DYS438	8	8A	[TTTTC]8	1	0.00182815
		10	10A	[TTTTC]10	438	0.800731
			10B	[TTTTC]1[TTTTA]1[TTTTC]8	10	0.0182815
		11	11A	[TTTTC]11	96	0.175503
			11B	[TTTTC]1[TTTTA]1[TTTTC]9	1	0.00182815
		12	12A	[TTTTC]12	1	0.00182815
	DYS447	20	20A	[TTATA]4[TTATT]1[TTATA]6[TTATT]1[TTATA]8	1	0.00182815
		21	21A	[TTATA]7[TTATT]1[TTATA]7[TTATT]1[TTATA]5	19	0.0347349
		22	22A	[TTATA]7[TTATT]1[TTATA]6[TTATT]1[TTATA]7	2	0.00365631
			22B	[TTATA]6[TTATT]1[TTATA]7[TTATT]1[TTATA]7	2	0.00365631
		23	23A	[TTATA]7[TTATT]1[TTATA]6[TTATT]1[TTATA]8	220	0.402194
			23B	[TTATA]7[TTATT]1[TTATA]7[TTATT]1[TTATA]7	73	0.133455
		24	24A	[TTATA]8[TTATT]1[TTATA]7[TTATT]1[TTATA]7	28	0.0511883
			24B	[TTATA]7[TTATT]1[TTATA]7[TTATT]1[TTATA]8	17	0.0310786
			24C	[TTATA]9[TTATT]1[TTATA]6[TTATT]1[TTATA]7	12	0.0219378
			24D	[TTATA]6[TTATT]1[TTATA]8[TTATT]1[TTATA]8	1	0.00182815
			24E	[TTATA]7[TTATT]1[TTATA]8[TTATT]1[TTATA]7	9	0.0164534
			24F	[TTATA]7[TTATT]1[TTATA]6[TTATT]1[TTATA]9	4	0.00731261
		25	25A	[TTATA]6[TTATT]1[TTATA]9[TTATT]1[TTATA]8	11	0.0201097
			25B	[TTATA]7[TTATT]1[TTATA]9[TTATT]1[TTATA]7	46	0.0840951
			25C	[TTATA]7[TTATT]1[TTATA]7[TTATT]1[TTATA]9	3	0.00548446
			25D	[TTATA]9[TTATT]1[TTATA]7[TTATT]1[TTATA]7	6	0.0109689
			25E	[TTATA]6[TTATT]1[TTATA]8[TTATT]1[TTATA]9	1	0.00182815
			25F	[TTATA]8[TTATT]1[TTATA]8[TTATT]1[TTATA]7	7	0.0127971
		26	26A	[TTATA]6[TTATT]1[TTATA]10[TTATT]1[TTATA]8	4	0.00731261
			26B	[TTATA]8[TTATT]1[TTATA]8[TTATT]1[TTATA]8	2	0.00365631
			26C	[TTATA]7[TTATT]1[TTATA]7[TTATT]1[TTATA]10	1	0.00182815
			26D	[TTATA]9[TTATT]1[TTATA]8[TTATT]1[TTATA]7	3	0.00548446
			26E	[TTATA]7[TTATT]1[TTATA]10[TTATT]1[TTATA]7	6	0.0109689
			26F	[TTATA]10[TTATT]1[TTATA]7[TTATT]1[TTATA]7	4	0.00731261
			26G	[TTATA]6[TTATT]1[TTATA]9[TTATT]1[TTATA]9	2	0.00365631
		27	27A	[TTATA]7[TTATT]1[TTATA]11[TTATT]1[TTATA]7	32	0.0585009
			27B	[TTATA]6[TTATT]1[TTATA]11[TTATT]1[TTATA]8	1	0.00182815
			27C	[TTATA]7[TTATT]1[TTATA]10[TTATT]1[TTATA]8	1	0.00182815
			27D	[TTATA]7[TTATT]1[TTATA]12[TTATT]1[TTATA]6	1	0.00182815
		28	28A	[TTATA]6[TTATT]1[TTATA]10[TTATT]1[TTATA]10	10	0.0182815
			28B	[TTATA]8[TTATT]1[TTATA]11[TTATT]1[TTATA]7	11	0.0201097
			28C	[TTATA]7[TTATT]1[TTATA]12[TTATT]1[TTATA]7	2	0.00365631
			28D	[TTATA]6[TTATT]1[TTATA]11[TTATT]1[TTATA]9	2	0.00365631
		29	29A	[TTATA]7[TTATT]1[TTATA]12[TTATT]1[TTATA]8	2	0.00365631
			29B	[TTATA]7[TTATT]1[TTATA]9[TTATT]1[TTATA]11	1	0.00182815
	DYS456	14	14A	[AGAT]14	76	0.13894
		15	15A	[AGAT]15	418	0.764168
			15B	[AGAT]7[AGAC]1[AGAT]7	2	0.00365631
		16	16A	[AGAT]16	35	0.0639854
		17	17A	[AGAT]17	12	0.0219378
		18	18A	[AGAT]18	4	0.00731261
	DYS458	13.1	13.1A	[GAAA]13[G]1	1	0.00182815
		14	14A	[GAAA]14	4	0.00731261
		14.1	14.1A	[GAAA]14[G]1	8	0.0146252
		15	15A	[GAAA]15	30	0.0548446
		15.1	15.1A	[GAAA]15[G]1	4	0.00731261
		16	16A	[GAAA]16	68	0.124314
		17	17A	[GAAA]17	266	0.486289
		18	18A	[GAAA]18	79	0.144424
		19	19A	[GAAA]19	33	0.0603291
		20	20A	[GAAA]20	13	0.023766
			20B	[GAAG]1[GAAA]19	2	0.00365631
		21	21A	[GAAA]21	13	0.023766
		22	22A	[GAAA]22	18	0.0329068
		23	23A	[GAAA]23	8	0.0146252
	DYS527a/b	18	18A	[GAAA]11[GGAA]7	6	0.00548446
		19	19A	[GAAA]12[GGAA]7	5	0.00457038
			19B	[GAAA]13[GGAA]6	8	0.00731261
		20	20A	[GAAA]13[GGAA]7	58	0.0530165
			20B	[GAAA]14[GGAA]6	77	0.0703839
		21	21A	[GAAA]13[GGAA]8	3	0.00274223
			21B	[GAAA]14[GGAA]7	278	0.254113
			21C	[GAAA]15[GGAA]6	53	0.0484461
		22	22A	[GAAA]14[GGAA]8	2	0.00182815
			22B	[GAAA]15[GGAA]7	50	0.0457038
			22C	[GAAA]16[GGAA]6	268	0.244973
		23	23A	[GAAA]15[GGAA]8	9	0.00822669
			23B	[GAAA]16[GGAA]7	70	0.0639854
			23C	[GAAA]17[GGAA]6	125	0.11426
		24	24A	[GAAA]16[GGAA]8	1	0.000914077
			24B	[GAAA]17[GGAA]7	19	0.0173675
			24C	[GAAA]18[GGAA]6	43	0.0393053
		25	25A	[GAAA]17[GGAA]8	3	0.00274223
			25B	[GAAA]19[GGAA]6	4	0.00365631
		26	26A	[GAAA]19[GGAA]7	9	0.00822669
			26B	[GAAA]20[GGAA]6	3	0.00274223
	DYS557	13	13A	[TTTC]13	6	0.0109689
		14	14A	[TTTC]14	192	0.351005
		15	15A	[TTTC]15	261	0.477148
			15B	[CTTC]1[TTTC]14	1	0.00182815
		16	16A	[TTTC]16	46	0.0840951
		17	17A	[TTTC]17	23	0.0420475
		18	18A	[TTTC]18	1	0.00182815
		19	19A	[TTTC]19	15	0.0274223
		20.1	20.1A	[TC]1[TTTC]2[TTC]1[TTTC]17	1	0.00182815
		21	21A	[TTTC]21	1	0.00182815
	DYS572	10	10A	[AAAT]10	127	0.232176
		11	11A	[AAAT]11	398	0.727605
		12	12A	[AAAT]12	21	0.0383912
		13	13A	[AAAT]13	1	0.00182815
	DYS612	29	29A	[CCT]5[CTT]1[TCT]4[CCT]1[TCT]18	3	0.00548446
		31	31A	[CCT]5[CTT]1[TCT]3[TTT]1[CCT]1[TCT]20	2	0.00365631
		32	32A	[CCT]5[CTT]1[TCT]4[CCT]1[TCT]21	6	0.0109689
		33	33A	[CCT]5[CTT]1[TCT]4[CCT]1[TCT]22	11	0.0201097
			33B	[CCT]5[CTT]1[TCT]3[TTT]1[CCT]1[TCT]22	1	0.00182815
		34	34A	[CCT]5[CTT]1[TCT]4[CCT]1[TCT]23	214	0.391225
		35	35A	[CCT]5[CTT]1[TCT]4[CCT]1[TCT]24	59	0.107861
			35B	[CCT]5[CTT]1[TCT]3[TTT]1[CCT]1[TCT]24	7	0.0127971
		36	36A	[CCT]5[CTT]1[TCT]4[CCT]1[TCT]25	58	0.106033
			36B	[CCT]5[CTT]1[TCT]3[CCT]1[TCT]26	1	0.00182815
		37	37A	[CCT]5[CTT]1[TCT]4[CCT]1[TCT]26	107	0.195612
			37B	[CCT]5[CTT]1[TCT]3[TTT]1[CCT]1[TCT]26	1	0.00182815
			37C	[CCT]5[CTT]1[TCT]4[CCT]2[TCT]25	1	0.00182815
		38	38A	[CCT]5[CTT]1[TCT]4[CCT]1[TCT]27	37	0.0676417
			38B	[CCT]5[CTT]1[TCT]3[TTT]1[CCT]1[TCT]27	1	0.00182815
		39	39A	[CCT]5[CTT]1[TCT]4[CCT]1[TCT]28	32	0.0585009
		40	40A	[CCT]5[CTT]1[TCT]4[CCT]1[TCT]29	4	0.00731261
		41	41A	[CCT]5[CTT]1[TCT]4[CCT]1[TCT]30	1	0.00182815
		42	42A	[CCT]5[CTT]1[TCT]4[CCT]1[TCT]31	1	0.00182815
	DYS635	18	18A	[TAGA]9[TACA]1[TAGA]2[TACA]2[TAGA]4	1	0.00182815
			18B	[TAGA]8[TACA]2[TAGA]2[TACA]2[TAGA]4	3	0.00548446
		19	19A	[TAGA]10[TACA]1[TAGA]2[TACA]2[TAGA]4	227	0.414991
			19B	[TAGA]9[TACA]2[TAGA]2[TACA]2[TAGA]4	11	0.0201097
		20	20A	[TAGA]10[TACA]2[TAGA]2[TACA]2[TAGA]4	44	0.0804388
			20B	[TAGA]11[TACA]1[TAGA]2[TACA]2[TAGA]4	10	0.0182815
		21	21A	[TAGA]11[TACA]2[TAGA]2[TACA]2[TAGA]4	146	0.26691
			21B	[TAGA]12[TACA]1[TAGA]2[TACA]2[TAGA]4	3	0.00548446
		22	22A	[TAGA]12[TACA]2[TAGA]2[TACA]2[TAGA]4	72	0.131627
		23	23A	[TAGA]13[TACA]2[TAGA]2[TACA]2[TAGA]4	10	0.0182815
		24	24A	[TAGA]14[TACA]2[TAGA]2[TACA]2[TAGA]4	18	0.0329068
		25	25A	[TAGA]15[TACA]2[TAGA]2[TACA]2[TAGA]4	2	0.00365631
	DYS722	10	10A	[AAAG]10	3	0.00548446
		11	11A	[AAAG]11	8	0.0146252
		12	12A	[AAAG]12	45	0.0822669
		13	13A	[AAAG]13	73	0.133455
			13B	[AACG]1[AAAG]12	2	0.00365631
		14	14A	[AAAG]14	68	0.124314
			14B	[AACG]1[AAAG]13	7	0.0127971
		15	15A	[AAAG]15	303	0.553931
			15B	[AACG]1[AAAG]14	2	0.00365631
		16	16A	[AAAG]16	29	0.0530165
		17	17A	[AAAG]17	5	0.00914077
		18	18A	[AAAG]18	2	0.00365631
	DYF387S1a/b	34	34A	[AAAG]3[TTAG]1[GAAG]4[AAAG]2[GAAG]1[AAAG]2[GAAG]9[AAAG]12	2	0.00191022
			34B	[AAAG]3[GTAG]1[GAAG]4[AAAG]2[GAAG]1[AAAG]2[GAAG]8[AAAG]13	4	0.00382044
			34C	[AAAG]3[GTAG]1[GAAG]4[AAAG]2[GAAG]1[AAAG]2[GAAG]10[AAAG]11	1	0.00095511
			34D	[AAAG]3[GTAG]1[GAAG]4[AAAG]2[GAAG]1[AAAG]2[GAAG]9[AAAG]12	6	0.00573066
			34E	[AAAG]3[GTAG]1[GAAG]4[AAAG]2[GAAG]1[AAAG]2[GAAG]7[AAAG]14	1	0.00095511
		35	35A	[AAAG]3[GTAG]1[GAAG]4[AAAG]2[GAAG]1[AAAG]2[GAAG]8[AAAG]14	33	0.0315186
			35B	[AAAG]3[GTAG]1[GAAG]4[AAAG]2[GAAG]1[AAAG]2[GAAG]9[AAAG]13	9	0.00859599
			35C	[AAAG]3[GTAG]1[GAAG]4[AAAG]2[GAAG]1[AAAG]2[GAAG]10[AAAG]12	5	0.00477555
		36	36A	[AAAG]3[GTAG]1[GAAG]4[AAAG]2[GAAG]1[AAAG]2[GAAG]10[AAAG]13	28	0.0267431
			36B	[AAAG]3[GTAG]1[GAAG]4[AAAG]2[GAAG]1[AAAG]2[GAAG]9[AAAG]14	37	0.0353391
			36C	[AAAG]3[GTAG]1[GAAG]4[AAAG]2[GAAG]1[AAAG]2[GAAG]8[AAAG]15	31	0.0296084
			36D	[AAAG]3[GTAG]1[GAAG]4[AAAG]2[GAAG]1[AAAG]2[GAAG]7[AAAG]16	7	0.00668577
			36E	[AAAG]3[GTAG]1[GAAG]4[AAAG]2[GAAG]1[AAAG]1[GAAG]11[AAAG]13	6	0.00573066
			36F	[AAAG]3[GTAG]1[GAAG]4[AAAG]2[GAAG]1[AAAG]2[GAAG]11[AAAG]12	1	0.00095511
		37	37A	[AAAG]3[GTAG]1[GAAG]4[AAAG]2[GAAG]1[AAAG]2[GAAG]11[AAAG]13	19	0.0181471
			37B	[AAAG]3[GTAG]1[GAAG]4[AAAG]2[GAAG]1[AAAG]2[GAAG]9[AAAG]15	53	0.0506208
			37C	[AAAG]3[GTAG]1[GAAG]4[AAAG]2[GAAG]1[AAAG]2[GAAG]8[AAAG]16	214	0.204394
			37D	[AAAG]3[GTAG]1[GAAG]4[AAAG]2[GAAG]1[AAAG]2[GAAG]10[AAAG]14	16	0.0152818
			37E	[AAAG]3[GTAG]1[GAAG]4[AAAG]2[GAAG]1[AAAG]1[GAAG]11[AAAG]14	2	0.00191022
		37.3	37.3A	[AAAG]3[GTAG]1[GAAG]4[AAAG]2[GAAG]1[AAAG]2[GAAG]11[AAAG]3[AAG]1[AAAG]10	3	0.00286533
		38	38A	[AAAG]3[GTAG]1[GAAG]4[AAAG]2[GAAG]1[AAAG]2[GAAG]9[AAAG]16	87	0.0830946
			38B	[AAAG]3[GTAG]1[GAAG]4[AAAG]2[GAAG]1[AAAG]2[GAAG]11[AAAG]14	25	0.0238777
			38C	[AAAG]3[GTAG]1[GAAG]4[AAAG]2[GAAG]1[AAAG]2[GAAG]10[AAAG]15	14	0.0133715
			38D	[AAAG]3[GTAG]1[GAAG]4[AAAG]2[GAAG]1[AAAG]2[GAAG]12[AAAG]13	3	0.00286533
			38E	[AAAG]3[GTAG]1[GAAG]4[AAAG]2[GAAG]1[AAAG]2[GAAG]8[AAAG]17	5	0.00477555
		39	39A	[AAAG]3[GTAG]1[GAAG]4[AAAG]2[GAAG]1[AAAG]2[GAAG]10[AAAG]16	27	0.025788
			39B	[AAAG]3[GTAG]1[GAAG]4[AAAG]2[GAAG]1[AAAG]2[GAAG]11[AAAG]15	59	0.0563515
			39C	[AAAG]3[GTAG]1[GAAG]4[AAAG]2[GAAG]1[AAAG]2[GAAG]9[AAAG]17	14	0.0133715
			39D	[AAAG]3[GTAG]1[GAAG]4[AAAG]2[GAAG]1[AAAG]3[GAAG]9[AAAG]16	4	0.00382044
			39E	[AAAG]3[GTAG]1[GAAG]4[AAAG]2[GAAG]1[AAAG]2[GAAG]12[AAAG]14	3	0.00286533
		40	40A	[AAAG]3[GTAG]1[GAAG]4[AAAG]2[GAAG]1[AAAG]2[GAAG]12[AAAG]15	5	0.00477555
			40B	[AAAG]3[GTAG]1[GAAG]4[AAAG]2[GAAG]1[AAAG]2[GAAG]11[AAAG]16	262	0.250239
			40C	[AAAG]3[GTAG]1[GAAG]4[AAAG]2[GAAG]1[AAAG]2[GAAG]10[AAAG]17	28	0.0267431
			40D	[AAAG]3[GAAG]5[AAAG]2[GAAG]1[AAAG]2[GAAG]11[AAAG]16	2	0.00191022
		41	41A	[AAAG]3[GTAG]1[GAAG]4[AAAG]2[GAAG]1[AAAG]2[GAAG]12[AAAG]16	6	0.00573066
			41B	[AAAG]3[GTAG]1[GAAG]4[AAAG]2[GAAG]1[AAAG]2[GAAG]10[AAAG]18	8	0.00764088
			41C	[AAAG]3[GTAG]1[GAAG]4[AAAG]2[GAAG]1[AAAG]2[GAAG]11[AAAG]17	14	0.0133715
		42	42A	[AAAG]3[GTAG]1[GAAG]4[AAAG]2[GAAG]1[AAAG]2[GAAG]11[AAAG]18	1	0.00095511
			42B	[AAAG]3[GTAG]1[GAAG]4[AAAG]2[GAAG]1[AAAG]2[GAAG]12[AAAG]17	1	0.00095511
			42C	[AAAG]3[GAAG]5[AAAG]2[GAAG]1[AAAG]2[GAAG]12[AAAG]17	1	0.00095511
	DYF404S1a/b	12	12A	[TTTC]12	88	0.0804388
		13	13A	[TTTC]13	127	0.116088
			13B	[TTTC]12[TCTC]1	2	0.00182815
		14	14A	[TTTC]14	376	0.343693
		15	15A	[TTTC]15	207	0.189214
		16	16A	[TTTC]16	265	0.24223
		17	17A	[TTTC]17	29	0.0265082
	DYS389II	26	26A	[TAGA]9[CAGA]3N48[TAGA]10[CAGA]4	21	0.0383912
		27	27A	[TAGA]9[CAGA]3N48[TAGA]11[CAGA]4	12	0.0219378
			27B	[TAGA]8[CAGA]3N48[TAGA]12[CAGA]4	1	0.00182815
		28	28A	[TAGA]10[CAGA]3N48[TAGA]11[CAGA]4	15	0.0274223
			28B	[TAGA]9[CAGA]3N48[TAGA]12[CAGA]4	53	0.0968921
			28C	[TAGA]9[CAGA]3N48[TAGA]11[CAGA]5	2	0.00365631
			28D	[TAGA]9[CAGA]3N48[TAGA]13[CAGA]3	1	0.00182815
			28E	[TAGA]8[CAGA]3N48[TAGA]13[CAGA]4	1	0.00182815
		29	29A	[TAGA]9[CAGA]3N48[TAGA]13[CAGA]4	25	0.0457038
			29B	[TAGA]10[CAGA]3N48[TAGA]12[CAGA]4	240	0.438757
			29C	[TAGA]11[CAGA]3N48[TAGA]11[CAGA]4	3	0.00548446
			29D	[TAGA]10[CAGA]3N48[TAGA]11[CAGA]5	2	0.00365631
			29E	[TAGA]9[CAGA]3N48[TAGA]12[CAGA]5	1	0.00182815
		30	30A	[TAGA]10[CAGA]3N48[TAGA]13[CAGA]4	41	0.0749543
			30B	[TAGA]11[CAGA]3N48[TAGA]12[CAGA]4	28	0.0511883
			30C	[TAGA]10[CAGA]3N48[TAGA]12[CAGA]5	7	0.0127971
			30D	[TAGA]9[CAGA]3N48[TAGA]14[CAGA]4	29	0.0530165
			30E	[TAGA]10[CAGA]3N48[TAGA]12[CAGA]4[CACA]1	2	0.00365631
		31	31A	[TAGA]11[CAGA]3N48[TAGA]13[CAGA]4	50	0.0914077
			31B	[TAGA]9[CAGA]3N48[TAGA]15[CAGA]4	7	0.0127971
			31C	[TAGA]10[CAGA]3N48[TAGA]14[CAGA]4	4	0.00731261
			31D	[TAGA]11[CAGA]3N48[TAGA]12[CAGA]5	1	0.00182815
		32	32A	[TAGA]11[CAGA]3N48[TAGA]14[CAGA]4	1	0.00182815
	DYS437	13	13A	[TCTA]7[TCTG]2[TCTA]4	1	0.00182815
		14	14A	[TCTA]9[TCTG]1[TCTA]4	91	0.166362
			14B	[TCTA]8[TCTG]2[TCTA]4	128	0.234004
		15	15A	[TCTA]10[TCTG]1[TCTA]4	318	0.581353
			15B	[TCTA]9[TCTG]2[TCTA]4	9	0.0164534
	DYS448	15	15A	[AGAGAT]8N42[AGAGAT]7	2	0.00365631
		17	17A	[AGAGAT]9N42[AGAGAT]8	1	0.00182815
		18	18A	[AGAGAT]10N42[AGAGAT]8	101	0.184644
			18B	[AGAGAT]11N42[AGAGAT]7	228	0.416819
		18.2	18.2A	[AGAGAT]10[AT]1[AGAGAT]1[AG]1[AGAGAT]3[AGATAGAGAA]1[AGAGAT]9	1	0.00182815
		19	19A	[AGAGAT]11N42[AGAGAT]8	100	0.182815
			19B	[AGAGAT]12N42[AGAGAT]7	1	0.00182815
		20	20A	[AGAGAT]12N42[AGAGAT]8	50	0.0914077
			20B	[AGAGAT]11N42[AGAGAT]9	45	0.0822669
			20C	[AGAGAT]13N42[AGAGAT]7	2	0.00365631
		21	21A	[AGAGAT]12N42[AGAGAT]9	12	0.0219378
			21B	[AGAGAT]13N42[AGAGAT]8	4	0.00731261
	DYS449	23	23A	[TTTC]15N50[TTTC]8	1	0.00182815
		25	25A	[TTTC]14N50[TTTC]11	1	0.00182815
			25B	[TTTC]12N50[TTTC]13	1	0.00182815
		26	26A	[TTTC]14N50[TTTC]12	8	0.0146252
			26B	[TTTC]15N50[TTTC]11	2	0.00365631
		27	27A	[TTTC]16N50[TTTC]11	16	0.0292505
		28	28A	[TTTC]14N50[TTTC]14	29	0.0530165
			28B	[TTTC]16N50[TTTC]12	3	0.00548446
			28C	[TTTC]15N50[TTTC]13	2	0.00365631
			28D	[TTTC]17N50[TTTC]11	3	0.00548446
		28.2	28.2A	[TTTC]8[TT]1[TTTC]6N50[TTTC]14	1	0.00182815
		29	29A	[TTTC]14N50[TTTC]15	15	0.0274223
			29B	[TTTC]16N50[TTTC]13	9	0.0164534
			29C	[TTTC]13N50[TTTC]16	4	0.00731261
			29D	[TTTC]15N50[TTTC]14	7	0.0127971
		30	30A	[TTTC]16N50[TTTC]14	5	0.00914077
			30B	[TTTC]15N50[TTTC]15	15	0.0274223
			30C	[TTTC]13N50[TTTC]17	8	0.0146252
			30D	[TTTC]12N50[TTTC]18	2	0.00365631
			30E	[TTTC]14N50[TTTC]16	4	0.00731261
		31	31A	[TTTC]16N50[TTTC]15	10	0.0182815
			31B	[TTTC]14N50[TTTC]17	1	0.00182815
			31C	[TTTC]13N50[TTTC]18	5	0.00914077
			31D	[TTTC]18N50[TTTC]13	2	0.00365631
			31E	[TTTC]15N50[TTTC]16	12	0.0219378
		32	32A	[TTTC]14N50[TTTC]18	3	0.00548446
			32B	[TTTC]17N50[TTTC]15	21	0.0383912
			32C	[TTTC]16N50[TTTC]16	11	0.0201097
			32D	[TTTC]15N50[TTTC]17	1	0.00182815
		33	33A	[TTTC]16N50[TTTC]17	29	0.0530165
			33B	[TTTC]17N50[TTTC]16	22	0.0402194
			33C	[TTTC]18N50[TTTC]15	8	0.0146252
			33D	[TTTC]14N50[TTTC]19	10	0.0182815
			33E	[TTTC]15N50[TTTC]18	2	0.00365631
		34	34A	[TTTC]17N50[TTTC]17	236	0.431444
			34B	[TTTC]16N50[TTTC]18	6	0.0109689
			34C	[TTTC]14N50[TTTC]20	2	0.00365631
			34D	[TTTC]18N50[TTTC]16	3	0.00548446
			34E	[TTTC]17N50CTTC[TTTC]16	2	0.00365631
		35	35A	[TTTC]18N50[TTTC]17	5	0.00914077
			35B	[TTTC]17N50[TTTC]18	14	0.0255941
			35C	[TTTC]16N50[TTTC]19	3	0.00548446
		36	36A	[TTTC]17N50[TTTC]19	1	0.00182815
			36B	[TTTC]19N50[TTTC]17	1	0.00182815
			36C	[TTTC]16N50[TTTC]20	1	0.00182815
	DYS485	11	11A	[TTT]1[TTA]10	2	0.00365631
		14	14A	[TTT]1[TTA]13	7	0.0127971
		15	15A	[TTT]1[TTA]14	18	0.0329068
		16	16A	[TTT]1[TTA]15	441	0.806216
			16B	[TTA]16	4	0.00731261
		17	17A	[TTT]1[TTA]16	64	0.117002
		18	18A	[TTT]1[TTA]17	11	0.0201097
	DYS518	32	32A	[AAAG]3[GAAG]1[AAAG]10[GGAG]1[AAAG]4GAAGAG[AAAG]13	4	0.00731261
			32B	[AAAG]3[GAAG]1[AAAG]12[GGAG]1[AAAG]4GAAGAG[AAAG]11	1	0.00182815
		33	33A	[AAAG]3[GAAG]1[AAAG]13[GGAG]1[AAAG]4GAAGAG[AAAG]11	1	0.00182815
		34	34A	[AAAG]3[GAAG]1[AAAG]11[GGAG]1[AAAG]4GAAGAG[AAAG]14	3	0.00548446
			34B	[AAAG]3[GAAG]1[AAAG]12[GGAG]1[AAAG]4GAAGAG[AAAG]13	9	0.0164534
			34C	[AAAG]3[GAAG]1[AAAG]13[GGAG]1[AAAG]4GAAGAG[AAAG]12	2	0.00365631
		35	35A	[AAAG]3[GAAG]1[AAAG]13[GGAG]1[AAAG]4GAAGAG[AAAG]13	25	0.0457038
			35B	[AAAG]3[GAAG]1[AAAG]15[GGAG]1[AAAG]4GAAGAG[AAAG]11	2	0.00365631
			35C	[AAAG]3[GAAG]1[AAAG]12[GGAG]1[AAAG]4GAAGAG[AAAG]14	1	0.00182815
		36	36A	[AAAG]3[GAAG]1[AAAG]15[GGAG]1[AAAG]4GAAGAG[AAAG]12	12	0.0219378
			36B	[AAAG]3[GAAG]1[AAAG]13[GGAG]1[AAAG]4GAAGAG[AAAG]14	15	0.0274223
			36C	[AAAG]3[GAAG]1[AAAG]14[GGAG]1[AAAG]4GAAGAG[AAAG]13	4	0.00731261
			36D	[AAAG]3[GAAG]1[AAAG]12[GGAG]1[AAAG]4GAAGAG[AAAG]15	1	0.00182815
		37	37A	[AAAG]3[GAAG]1[AAAG]14[GGAG]1[AAAG]4GAAGAG[AAAG]14	229	0.418647
			37B	[AAAG]3[GAAG]1[AAAG]13[GGAG]1[AAAG]4GAAGAG[AAAG]15	6	0.0109689
			37C	[AAAG]3[GAAG]1[AAAG]12[GGAG]1[AAAG]4GAAGAG[AAAG]16	1	0.00182815
			37D	[AAAG]3[GAAG]1[AAAG]15[GGAG]1[AAAG]4GAAGAG[AAAG]13	5	0.00914077
		38	38A	[AAAG]3[GAAG]1[AAAG]14[GGAG]1[AAAG]4GAAGAG[AAAG]15	15	0.0274223
			38B	[AAAG]3[GAAG]1[AAAG]13[GGAG]1[AAAG]4GAAGAG[AAAG]16	28	0.0511883
			38C	[AAAG]3[GAAG]1[AAAG]16[GGAG]1[AAAG]4GAAGAG[AAAG]13	22	0.0402194
			38D	[AAAG]3[GAAG]1[AAAG]15[GGAG]1[AAAG]4GAAGAG[AAAG]14	12	0.0219378
		39	39A	[AAAG]3[GAAG]1[AAAG]16[GGAG]1[AAAG]4GAAGAG[AAAG]14	14	0.0255941
			39B	[AAAG]3[GAAG]1[AAAG]17[GGAG]1[AAAG]4GAAGAG[AAAG]13	32	0.0585009
			39C	[AAAG]3[GAAG]1[AAAG]15[GGAG]1[AAAG]4GAAGAG[AAAG]15	22	0.0402194
			39D	[AAAG]3[GAAG]1[AAAG]14[GGAG]1[AAAG]4GAAGAG[AAAG]16	6	0.0109689
			39E	[AAAG]3[GAAG]1[AAAG]13[GGAG]1[AAAG]4GAAGAG[AAAG]17	4	0.00731261
		40	40A	[AAAG]3[GAAG]1[AAAG]16[GGAG]1[AAAG]4GAAGAG[AAAG]15	9	0.0164534
			40B	[AAAG]3[GAAG]1[AAAG]15[GGAG]1[AAAG]4GAAGAG[AAAG]16	11	0.0201097
			40C	[AAAG]3[GAAG]1[AAAG]14[GGAG]1[AAAG]4GAAGAG[AAAG]17	5	0.00914077
			40D	[AAAG]3[GAAG]1[AAAG]18[GGAG]1[AAAG]4GAAGAG[AAAG]13	2	0.00365631
			40E	[AAAG]3[GAAG]1[AAAG]17[GGAG]1[AAAG]4GAAGAG[AAAG]14	9	0.0164534
		41	41A	[AAAG]3[GAAG]1[AAAG]18[GGAG]1[AAAG]4GAAGAG[AAAG]14	6	0.0109689
			41B	[AAAG]3[GAAG]1[AAAG]16[GGAG]1[AAAG]4GAAGAG[AAAG]16	2	0.00365631
			41C	[AAAG]3[GAAG]1[AAAG]15[GGAG]1[AAAG]4GAAGAG[AAAG]17	8	0.0146252
			41D	[AAAG]3[GAAG]1[AAAG]17[GGAG]1[AAAG]4GAAGAG[AAAG]15	4	0.00731261
		42	42A	[AAAG]3[GAAG]1[AAAG]18[GGAG]1[AAAG]4GAAGAG[AAAG]15	6	0.0109689
			42B	[AAAG]3[GAAG]1[AAAG]16[GGAG]1[AAAG]4GAAGAG[AAAG]17	3	0.00548446
			42C	[AAAG]3[GAAG]1[AAAG]19[GGAG]1[AAAG]4GAAGAG[AAAG]14	3	0.00548446
		43	43A	[AAAG]3[GAAG]1[AAAG]19[GGAG]1[AAAG]4GAAGAG[AAAG]15	2	0.00365631
			43B	[AAAG]3[GAAG]1[AAAG]16[GGAG]1[AAAG]4GAAGAG[AAAG]18	1	0.00182815
	DYS552	24	24A	[TCTA]3[TCTG]1[TCTA]11N40[TCTA]9	3	0.00548446
			24B	[TCTA]3[TCTG]1[TCTA]9N40[TCTA]11	2	0.00365631
			24C	[TCTA]3[TCTG]1[TCTA]10N40[TCTA]10	6	0.0109689
		25	25A	[TCTA]3[TCTG]1[TCTA]11N40[TCTA]10	94	0.171846
			25B	[TCTA]3[TCTG]1[TCTA]12N40[TCTA]9	9	0.0164534
			25C	[TCTA]3[TCTG]1[TCTA]10N40[TCTA]11	1	0.00182815
		26	26A	[TCTA]3[TCTG]1[TCTA]12N40[TCTA]10	48	0.0877514
			26B	[TCTA]3[TCTG]1[TCTA]11N40[TCTA]11	252	0.460695
		27	27A	[TCTA]3[TCTG]1[TCTA]12N40[TCTA]11	64	0.117002
			27B	[TCTA]3[TCTG]1[TCTA]11N40[TCTA]12	43	0.0786106
			27C	[TCTA]3[TCTG]1[TCTA]13N40[TCTA]10	8	0.0146252
			27D	[TCCA]1[TCTA]2[TCTG]1[TCTA]11N40[TCTA]12	2	0.00365631
		28	28A	[TCTA]3[TCTG]1[TCTA]11N40[TCTA]13	3	0.00548446
			28B	[TCTA]3[TCTG]1[TCTA]12N40[TCTA]12	10	0.0182815
		29	29A	[TCTA]3[TCTG]1[TCTA]13N40[TCTA]12	2	0.00365631
	DYS578	8	8A	[AAAT]8	250	0.457038
			8B	[AAAT]7[AAAG]1	1	0.00182815
		9	9A	[AAAT]9	17	0.0310786
		10	10A	[AAAT]10	241	0.440585
		11	11A	[AAAT]11	38	0.0694698
	DYS626	17	17A	[AAAG]15	11	0.0201097
		18	18A	[AAAG]16	43	0.0786106
		19	19A	[AAAG]17	29	0.0530165
			19B	[AG]1[AGAA]16[AG]1	1	0.00182815
		20	20A	[AAAG]18	296	0.541133
			20B	[AG]1[AGAA]17[AG]1	7	0.0127971
		21	21A	[AAAG]19	70	0.127971
			21B	[AG]1[AGAA]18[AG]1	3	0.00548446
		22	22A	[AAAG]20	39	0.071298
		23	23A	[AAAG]21	43	0.0786106
			23B	[AAAG]18[AAGG]1[AAAG]2	1	0.00182815
			23C	[AAAG]16[AAAT]1[AAAG]4	1	0.00182815
		24	24A	[AAAG]22	3	0.00548446
	DYS630	26	26A	[AAAG]4[AGAG]3N18[AAAG]14	3	0.00548446
		27	27A	[AAAG]2[AGAG]3N18[AAAG]17	5	0.00914077
			27B	[AAAG]4[AGAG]3N18[AAAG]15	33	0.0603291
		28	28A	[AAAG]4[AGAG]3N18[AAAG]16	249	0.45521
		29	29A	[AAAG]4[AGAG]3N18[AAAG]17	102	0.186472
		30	30A	[AAAG]4[AGAG]3N18[AAAG]18	102	0.186472
		31	31A	[AAAG]4[AGAG]3N18[AAAG]19	36	0.0658135
		32	32A	[AAAG]4[AGAG]3N18[AAAG]20	13	0.023766
		33	33A	[AAAG]4[AGAG]3N18[AAAG]21	2	0.00365631
		34	34A	[AAAG]4[AGAG]3N18[AAAG]22	2	0.00365631
	DYS393	12	12A	[AGAT]12	370	0.676417
		13	13A	[AGAT]13	87	0.159049
		14	14A	[AGAT]14	85	0.155393
		15	15A	[AGAT]15	5	0.00914077
	DYS434	8	8A	[ATCT]8	33	0.0603291
		9	9A	[ATCT]9	501	0.915905
		10	10A	[ATCT]10	3	0.00548446
		11	11A	[ATCT]11	10	0.0182815
	DYS443	11	11A	[TTCC]11	2	0.00365631
		12	12A	[TTCC]12	50	0.0914077
		13	13A	[TTCC]13	367	0.670932
		14	14A	[TTCC]14	53	0.0968921
		15	15A	[TTCC]15	40	0.0731261
		16	16A	[TTCC]16	34	0.0621572
		17	17A	[TTCC]17	1	0.00182815
	DYS450	6	6A	[TTTTA]6	10	0.0182815
		8	8A	[TTTTA]8	519	0.948812
		9	9A	[TTTTA]9	18	0.0329068
	DYS453	10	10A	[AAAT]10	44	0.0804388
		11	11A	[AAAT]11	492	0.899452
		12	12A	[AAAT]12	11	0.0201097
	DYS454	10	10A	[AAAT]10	3	0.00548446
		11	11A	[AAAT]11	518	0.946984
		12	12A	[AAAT]12	26	0.047532
	DYS455	9	9A	[AAAT]9	2	0.00365631
		10	10A	[AAAT]10	16	0.0292505
		11	11A	[AAAT]11	521	0.952468
		12	12A	[AAAT]12	7	0.0127971
		13	13A	[AAAT]13	1	0.00182815
	DYS481	20	20A	[CTT]20	1	0.00182815
		21	21A	[CTT]21	4	0.00731261
		22	22A	[CTT]22	290	0.530165
		23	23A	[CTT]23	90	0.164534
		24	24A	[CTT]24	54	0.0987203
		25	25A	[CTT]25	61	0.111517
		26	26A	[CTT]26	13	0.023766
		27	27A	[CTT]27	21	0.0383912
		28	28A	[CTT]28	9	0.0164534
		29	29A	[CTT]29	4	0.00731261
	DYS508	8	8A	[TATC]8	2	0.00365631
		10	10A	[TATC]10	5	0.00914077
		11	11A	[TATC]11	46	0.0840951
		12	12A	[TATC]12	396	0.723949
		13	13A	[TATC]13	45	0.0822669
		14	14A	[TATC]14	37	0.0676417
		15	15A	[TATC]15	16	0.0292505
	DYS510	15	15A	[GATA]9	226	0.413163
		16	16A	[GATA]10	37	0.0676417
		17	17A	[GATA]11	146	0.26691
		18	18A	[GATA]12	108	0.197441
		19	19A	[GATA]13	25	0.0457038
		20	20A	[GATA]14	5	0.00914077
	DYS511	9	9A	[GATA]9	18	0.0329068
		10	10A	[GATA]10	336	0.61426
		11	11A	[GATA]11	185	0.338208
		12	12A	[GATA]12	8	0.0146252
	DYS512	7	7A	[AGAT]7	1	0.00182815
		8	8A	[AGAT]8	508	0.928702
		9	9A	[AGAT]9	37	0.0676417
		10	10A	[AGAT]10	1	0.00182815
	DYS513	11	11A	[TCTA]11	10	0.0182815
		12	12A	[TCTA]12	157	0.28702
		13	13A	[TCTA]13	349	0.638026
		14	14A	[TCTA]14	24	0.0438757
		15	15A	[TCTA]15	7	0.0127971
	DYS522	9	9A	[ATAG]9	2	0.00365631
		10	10A	[ATAG]10	23	0.0420475
		11	11A	[ATAG]11	119	0.21755
		12	12A	[ATAG]12	362	0.661792
		13	13A	[ATAG]13	39	0.071298
		14	14A	[ATAG]14	2	0.00365631
	DYS538	7	7A	[GATA]7	2	0.00365631
		8	8A	[GATA]8	2	0.00365631
		9	9A	[GATA]9	522	0.954296
		10	10A	[GATA]10	21	0.0383912
	DYS549	11	11A	[GATA]11	18	0.0329068
		12	12A	[GATA]12	430	0.786106
		13	13A	[GATA]13	90	0.164534
		14	14A	[GATA]14	2	0.00365631
		15	15A	[GATA]15	7	0.0127971
	DYS556	10	10A	[AATA]10	4	0.00731261
		11	11A	[AATA]11	368	0.672761
		12	12A	[AATA]12	153	0.279707
		13	13A	[AATA]13	13	0.023766
		14	14A	[AATA]14	9	0.0164534
	DYS568	10	10A	[AAAT]10	239	0.436929
		11	11A	[AAAT]11	263	0.480804
		12	12A	[AAAT]12	44	0.0804388
		13	13A	[AAAT]13	1	0.00182815
	DYS573	7	7A	[TTTA]7	1	0.00182815
		8	8A	[TTTA]8	18	0.0329068
		9	9A	[TTTA]9	1	0.00182815
		10	10A	[TTTA]10	437	0.798903
		11	11A	[TTTA]11	90	0.164534
	DYS576	15	15A	[AAAG]15	2	0.00365631
		16	16A	[AAAG]16	47	0.0859232
		17	17A	[AAAG]17	35	0.0639854
		18	18A	[AAAG]18	114	0.20841
		19	19A	[AAAG]19	281	0.513711
		20	20A	[AAAG]20	56	0.102377
		21	21A	[AAAG]21	7	0.0127971
		22	22A	[AAAG]22	4	0.00731261
		23	23A	[AAAG]23	1	0.00182815
	DYS587	17	17A	[ATACA]11[GTACA]1[ATACA]1[GTACA]1[ATACA]1[GTACA]1[ATACA]1	4	0.00731261
		18	18A	[ATACA]12[GTACA]1[ATACA]1[GTACA]1[ATACA]1[GTACA]1[ATACA]1	32	0.0585009
		19	19A	[ATACA]13[GTACA]1[ATACA]1[GTACA]1[ATACA]1[GTACA]1[ATACA]1	366	0.669104
		20	20A	[ATACA]14[GTACA]1[ATACA]1[GTACA]1[ATACA]1[GTACA]1[ATACA]1	87	0.159049
		21	21A	[ATACA]15[GTACA]1[ATACA]1[GTACA]1[ATACA]1[GTACA]1[ATACA]1	21	0.0383912
		22	22A	[ATACA]16[GTACA]1[ATACA]1[GTACA]1[ATACA]1[GTACA]1[ATACA]1	9	0.0164534
		23	23A	[ATACA]17[GTACA]1[ATACA]1[GTACA]1[ATACA]1[GTACA]1[ATACA]1	27	0.0493601
		24	24A	[ATACA]18[GTACA]1[ATACA]1[GTACA]1[ATACA]1[GTACA]1[ATACA]1	1	0.00182815
	DYS613	17	17A	[ATG]8[ATA]1[ATG]8	547	1
	DYS616	11	11A	[TAT]11[CAT]1[TAT]3	2	0.00365631
		12	12A	[TAT]12[CAT]1[TAT]3	15	0.0274223
		13	13A	[TAT]13[CAT]1[TAT]3	481	0.879342
		14	14A	[TAT]14[CAT]1[TAT]3	31	0.0566728
		15	15A	[TAT]15[CAT]1[TAT]3	18	0.0329068
	DYS627	15	15A	[AGAG]3[AAAG]12	2	0.00365631
		17	17A	[AGAG]3[AAAG]14	1	0.00182815
		18	18A	[AGAG]3[AAAG]15	16	0.0292505
		19	19A	[AGAG]3[AAAG]16	40	0.0731261
		20	20A	[AGAG]3[AAAG]17	67	0.122486
		21	21A	[AGAG]3[AAAG]18	100	0.182815
		22	22A	[AGAG]3[AAAG]19	74	0.135283
		23	23A	[AGAG]3[AAAG]20	79	0.144424
		24	24A	[AGAG]3[AAAG]21	154	0.281536
		25	25A	[AGAG]3[AAAG]22	13	0.023766
		26	26A	[AGAG]3[AAAG]23	1	0.00182815
	DYS645	8	8A	[TGTTT]8	505	0.923218
		9	9A	[TGTTT]9	42	0.0767824
	GATA_A10	10	10A	[TCCA]2[TATC]8	3	0.00548446
		13	13A	[TCCA]2[TATC]11	5	0.00914077
		14	14A	[TCCA]2[TATC]12	137	0.250457
		15	15A	[TCCA]2[TATC]13	318	0.581353
		16	16A	[TCCA]2[TATC]14	56	0.102377
		17	17A	[TCCA]2[TATC]15	22	0.0402194
		18	18A	[TCCA]2[TATC]16	6	0.0109689
	DYS19	12	12A	[TCTA]9CCTA[TCTA]3	1	0.00182815
		13	13A	[TCTA]10CCTA[TCTA]3	13	0.023766
		14	14A	[TCTA]11CCTA[TCTA]3	51	0.0932358
		15	15A	[TCTA]12CCTA[TCTA]3	186	0.340037
		16	16A	[TCTA]13CCTA[TCTA]3	266	0.486289
		17	17A	[TCTA]14CCTA[TCTA]3	30	0.0548446
	DYS385a/b	11	11A	[TTTC]11	52	0.047532
		12	12A	[TTTC]12	549	0.501828
		13	13A	[TTTC]13	223	0.203839
		14	14A	[TTTC]20	30	0.0274223
		15	15A	[TTTC]18	56	0.0511883
		16	16A	[TTTC]19	83	0.0758684
		17	17A	[TTTC]16	22	0.0201097
		18	18A	[TTTC]14	27	0.0246801
		19	19A	[TTTC]17	19	0.0173675
		20	20A	[TTTC]15	12	0.0109689
		21	21A	[TTTC]21	21	0.0191956
	DYS388	9	9A	[AAT]9	1	0.00182815
		10	10A	[AAT]10	45	0.0822669
		11	11A	[AAT]11	2	0.00365631
		12	12A	[AAT]12	478	0.873857
		13	13A	[AAT]13	18	0.0329068
		14	14A	[AAT]14	3	0.00548446
	DYS389I	11	11A	[TAGA]8[CAGA]3	2	0.00365631
		12	12A	[TAGA]9[CAGA]3	151	0.276051
		13	13A	[TAGA]10[CAGA]3	311	0.568556
		14	14A	[TAGA]11[CAGA]3	83	0.151737
	DYS391	9	9A	[TCTA]9	8	0.0146252
		10	10A	[TCTA]10	480	0.877514
		11	11A	[TCTA]11	57	0.104205
		12	12A	[TCTA]12	2	0.00365631
	DYS392	10	10A	[ATA]10	2	0.00365631
		11	11A	[ATA]11	16	0.0292505
		12	12A	[ATA]12	242	0.442413
		13	13A	[ATA]13	157	0.28702
		14	14A	[ATA]14	125	0.228519
		15	15A	[ATA]15	5	0.00914077
	DYS435	11	11A	[TGGA]11	385	0.703839
		12	12A	[TGGA]12	159	0.290676
		13	13A	[TGGA]13	3	0.00548446
	DYS439	10	10A	[GATA]10	14	0.0255941
		11	11A	[GATA]11	112	0.204753
		12	12A	[GATA]12	171	0.312614
		13	13A	[GATA]13	237	0.433272
		14	14A	[GATA]14	10	0.0182815
		15	15A	[GATA]15	3	0.00548446
	DYS444	10	10A	[TAGA]10	1	0.00182815
		11	11A	[TAGA]11	32	0.0585009
		12	12A	[TAGA]12	151	0.276051
		13	13A	[TAGA]13	275	0.502742
		14	14A	[TAGA]14	75	0.137112
		15	15A	[TAGA]15	13	0.023766
	DYS460	8	8A	[CTAT]8	2	0.00365631
		9	9A	[CTAT]9	353	0.645338
		10	10A	[CTAT]10	98	0.179159
		11	11A	[CTAT]11	91	0.166362
		12	12A	[CTAT]12	3	0.00548446
	DYS472	8	8A	[AAT]8	544	0.994516
		10	10A	[AAT]10	3	0.00548446
	DYS476	10.1	10.1A	[TGA]11	1	0.00182815
		11	11A	[TGA]11	527	0.963437
		12	12A	[TGA]12	19	0.0347349
	DYS502	13	13A	[AAT]4[TGC]1[CAT]8	547	1
	DYS505	8	8A	[TCCT]8	7	0.0127971
		10	10A	[TCCT]10	3	0.00548446
		11	11A	[TCCT]11	387	0.707495
		12	12A	[TCCT]12	121	0.221207
		13	13A	[TCCT]13	27	0.0493601
		14	14A	[TCCT]14	2	0.00365631
	DYS530	9	9A	[AAAC]9	543	0.992687
		10	10A	[AAAC]10	4	0.00731261
	DYS531	9	9A	[AAAT]9	1	0.00182815
		10	10A	[AAAT]10	19	0.0347349
		11	11A	[AAAT]11	454	0.829982
		12	12A	[AAAT]12	70	0.127971
		13	13A	[AAAT]13	3	0.00548446
	DYS533	10	10A	[TATC]10	40	0.0731261
		11	11A	[TATC]11	411	0.751371
		12	12A	[TATC]12	94	0.171846
		13	13A	[TATC]13	1	0.00182815
		14	14A	[TATC]14	1	0.00182815
	DYS541	10	10A	[TATC]10	12	0.0219378
		11	11A	[TATC]11	482	0.88117
		12	12A	[TATC]12	46	0.0840951
		13	13A	[TATC]13	7	0.0127971
	DYS565	9	9A	[ATAA]9	1	0.00182815
		10	10A	[ATAA]10	3	0.00548446
		11	11A	[ATAA]11	305	0.557587
		12	12A	[ATAA]12	237	0.433272
		13	13A	[ATAA]13	1	0.00182815
	DYS570	14	14A	[TTTC]14	7	0.0127971
		15	15A	[TTTC]15	8	0.0146252
		16	16A	[TTTC]16	240	0.438757
		17	17A	[TTTC]17	126	0.230347
		18	18A	[TTTC]18	70	0.127971
		19	19A	[TTTC]19	67	0.122486
		20	20A	[TTTC]20	26	0.047532
		21	21A	[TTTC]21	3	0.00548446
	DYS571	10	10A	[TTTA]10	521	0.952468
		11	11A	[TTTA]11	26	0.047532
	DYS585	6	6A	[TTATG]6	12	0.0219378
		8	8A	[TTATG]8	20	0.0365631
		9	9A	[TTATG]9	401	0.73309
		10	10A	[TTATG]10	86	0.157221
		11	11A	[TTATG]11	27	0.0493601
		12	12A	[TTATG]12	1	0.00182815
	DYS590	8	8A	[TTTTG]8	527	0.963437
		9	9A	[TTTTG]9	20	0.0365631
	DYS593	15	15A	[AAAAC]2[AAAAT]1[AAAAC]4[AAAAT]8	127	0.232176
		16	16A	[AAAAC]2[AAAAT]1[AAAAC]4[AAAAT]9	360	0.658135
		17	17A	[AAAAC]2[AAAAT]1[AAAAC]4[AAAAT]10	55	0.100548
		18	18A	[AAAAC]2[AAAAT]1[AAAAC]4[AAAAT]11	5	0.00914077
	DYS596	14	14A	[GGA]5[GTA]1[GGA]3[GAA]3[GGAGAA]8	306	0.559415
		15	15A	[GGA]5[GTA]1[GGA]3[GAA]3[GGAGAA]9	232	0.424132
		16	16A	[GGA]5[GTA]1[GGA]3[GAA]3[GGAGAA]10	9	0.0164534
	DYS617	9	9A	[TTA]9	1	0.00182815
		10	10A	[TTA]10	1	0.00182815
		11	11A	[TTA]11	27	0.0493601
		12	12A	[TTA]12	441	0.806216
		13	13A	[TTA]13	77	0.140768
	DYS622	17	17A	[GAAA]6[AGAAG]1[GAAA]11	110	0.201097
		18	18A	[GAAA]6[AGAAG]1[GAAA]12	84	0.153565
		19	19A	[GAAA]6[AGAAG]1[GAAA]13	85	0.155393
		20	20A	[GAAA]6[AGAAG]1[GAAA]14	242	0.442413
		21	21A	[GAAA]6[AGAAG]1[GAAA]15	25	0.0457038
		22	22A	[GAAA]6[AGAAG]1[GAAA]16	1	0.00182815
	DYS638	10	10A	[TTTA]10	21	0.0383912
		11	11A	[TTTA]11	467	0.853748
		12	12A	[TTTA]12	59	0.107861
	DYS640	10	10A	[AAAT]10	4	0.00731261
		11	11A	[AAAT]11	500	0.914077
		12	12A	[AAAT]12	40	0.0731261
		13	13A	[AAAT]13	3	0.00548446
	DYS641	7	7A	[TAAA]7	472	0.862888
		8	8A	[TAAA]8	42	0.0767824
		10	10A	[TAAA]10	33	0.0603291
	DYS643	8	8A	[CTTTT]8	7	0.0127971
		9	9A	[CTTTT]9	15	0.0274223
		10	10A	[CTTTT]10	60	0.109689
		11	11A	[CTTTT]11	383	0.700183
		12	12A	[CTTTT]12	69	0.126143
		13	13A	[CTTTT]13	13	0.023766
	GATA_H4	10	10A	[TCTA]10	57	0.104205
		11	11A	[TCTA]11	109	0.199269
		12	12A	[TCTA]12	372	0.680073
		13	13A	[TCTA]13	9	0.0164534
a Alleles obtained based on fragment length polymorphism; b Alleles obtained based on repeated region sequence polymorphism.
