# Supplementary material for: Forensic analysis and sequence variation of 133 STRs in the Hakka population
Source: Front Genet. 2024 Jan 22;15:1347868. doi: 10.3389/fgene.2024.1347868 (PMC10839782; doi:10.3389/fgene.2024.1347868)
Supplement: Supplementary file 9 [file Table7.XLSX]

## Sheet: Table S7a
Table S7a. Pairwise Fst genetic distances based on autosomal STRs among the Meizhou Hakka Chinese and 19 worldwide reference populations
	Meizhou Hakka	THI	KOR	IRN	PAK	ROM	GRK	PTG	SPN	FLM	KWT	YM	BB3	MSL	SDA	BB2	BB1	CPT	TZN	OVB
Meizhou Hakka	0
THI	0.001922	0
KOR	0.002505	0.005264	0
IRN	0.01518	0.0111	0.01288	0
PAK	0.01659	0.01446	0.0146	0.002782	0
ROM	0.01969	0.01748	0.01795	0.004858	0.005242	0
GRK	0.02005	0.01797	0.01811	0.003864	0.005381	0.001005	0
PTG	0.02095	0.0187	0.01824	0.004554	0.007153	0.002128	0.002082	0
SPN	0.02104	0.0193	0.01922	0.006638	0.006997	0.003471	0.003128	0.001238	0
FLM	0.02122	0.01866	0.01844	0.004946	0.007686	0.002025	0.002092	0.0006387	0.002041	0
KWT	0.0237	0.02052	0.02272	0.00509	0.0086	0.007042	0.004816	0.007394	0.007984	0.007864	0
YM	0.02507	0.0203	0.02465	0.007384	0.007405	0.008098	0.006717	0.01006	0.008909	0.009804	0.002119	0
BB3	0.02514	0.01953	0.02364	0.007627	0.01066	0.0109	0.009626	0.009933	0.01072	0.01062	0.008048	0.00826	0
MSL	0.0255	0.0234	0.02307	0.009404	0.01104	0.01079	0.008243	0.01135	0.009392	0.01199	0.007085	0.008816	0.01203	0
SDA	0.0262	0.02366	0.02484	0.006976	0.009758	0.007594	0.006101	0.008773	0.009599	0.01044	0.0003134	0.0007537	0.01179	0.009836	0
BB2	0.02865	0.02519	0.02734	0.008149	0.01584	0.009223	0.007208	0.008674	0.008818	0.01192	0.008509	0.01175	0.01007	0.008505	0.01055	0
BB1	0.03031	0.02701	0.02765	0.0111	0.00934	0.00882	0.006814	0.009004	0.007311	0.01029	0.01051	0.008474	0.009644	0.01318	0.01165	0.00786	0
CPT	0.03325	0.03183	0.02958	0.01568	0.01768	0.01299	0.01193	0.01475	0.01554	0.01326	0.01401	0.01466	0.01607	0.01123	0.01694	0.01443	0.01365	0
TZN	0.04589	0.04034	0.04449	0.02281	0.01978	0.02882	0.02911	0.02949	0.02975	0.03254	0.0237	0.02253	0.01615	0.0193	0.02782	0.0206	0.02333	0.03266	0
OVB	0.05403	0.04806	0.05273	0.02996	0.03058	0.03737	0.03489	0.03673	0.03847	0.04031	0.03284	0.0343	0.022	0.03109	0.03795	0.02684	0.02658	0.04396	0.007588	0

## Sheet: Table S7b
Table S7b. Rst genetic distances based on Y-STRs among the Meizhou Hakka Chinese and 20 worldwide reference populations
	Meizhou Hakka	Chaoshan Han	Guangxi Han	Jiangsu Han	Fujian Han	Luzhou Han	Yunnan Han	Guizhou Han	Hubei Han	Hunan Han	Henan Han	Beijing Han	Inner Mongolia	Jining Han	Heilongjiang Han	Liaoning Han	Shanxi Han	Romania	England	Finnish
Meizhou Hakka	0
Chaoshan Han	0.04563	0
Guangxi Han	0.05973	-0.00095	0
Jiangsu Han	0.02648	0.00196	0.00782	0
Fujian Han	0.08631	0.00965	0.00492	0.02972	0
Luzhou Han	0.01779	0.00197	0.00646	-0.00312	0.01777	0
Yunnan Han	0.13195	0.02576	0.01724	0.05805	-0.00961	0.03421	0
Guizhou Han	0.04643	-0.00084	-0.00197	0.00535	0.00022	0.00542	0.00613	0
Hubei Han	0.01049	0.01371	0.02335	0.00021	0.04686	-0.00102	0.07712	0.01601	0
Hunan Han	0.03406	-0.00087	0.00108	0.00413	-0.00041	-0.00055	0.01546	-0.00184	0.01448	0
Henan Han	0.00909	0.04923	0.06305	0.02511	0.09236	0.02104	0.12925	0.05512	0.00775	0.04449	0
Beijing Han	0.01608	0.0695	0.08717	0.04535	0.12272	0.02857	0.16611	0.06335	0.01797	0.07417	-0.00136	0
Inner Mongolia	0.03115	0.09637	0.11675	0.07623	0.13773	0.04089	0.17358	0.07663	0.03685	0.10806	0.00197	-0.0029	0
Jining Han	0.00895	0.01088	0.01801	1e-05	0.03492	0.00031	0.05819	0.01625	-0.00319	0.00733	0.00968	0.01505	0.02652	0
Heilongjiang Han	0.01289	0.08803	0.1071	0.06802	0.11442	0.03691	0.14663	0.07017	0.03259	0.08073	0.00412	0.00144	-0.00434	0.02432	0
Liaoning Han	0.02114	0.08485	0.10342	0.05908	0.13171	0.03875	0.17269	0.07563	0.02819	0.08341	0.00206	-0.00208	-0.00668	0.02374	-0.00352	0
Shanxi Han	0.00832	0.01446	0.02395	0.00063	0.04189	-0.00068	0.06706	0.01653	-0.00546	0.01217	0.00556	0.01315	0.02609	-0.00331	0.02324	0.02205	0
Romania	0.28204	0.15849	0.14449	0.17564	0.06783	0.15954	0.03845	0.10891	0.18835	0.1095	0.29784	0.27651	0.24822	0.20933	0.23226	0.28283	0.17956	0
England	0.18188	0.26694	0.2911	0.24776	0.26285	0.16788	0.28479	0.2098	0.18337	0.23944	0.11463	0.11026	0.06126	0.15375	0.06096	0.08115	0.1541	0.35268	0
Finnish	0.1441	0.23147	0.25479	0.20429	0.22334	0.14156	0.24398	0.1836	0.14562	0.19167	0.08973	0.08054	0.03773	0.12829	0.03727	0.05638	0.12215	0.3299	-0.01058	0
